# Supplementary material for: 3-(1H-Imidazol-1-yl)propanaminium picrate
Source: Acta Crystallogr Sect E Struct Rep Online. 2013 Sep 21;69(Pt 10):o1572–3. doi: 10.1107/S1600536813025646 (PMC3790432; doi:10.1107/S1600536813025646)
Supplement: Supplementary file 2 [file e-69-o1572-Isup2.hkl]

#
# h,k,l, Fc-squared, Fo-squared, sigma(Fo-squared), status flag
#
data_I
_shelx_title ' CF solution in P21/n'
_shelx_refln_list_code          4
_shelx_F_calc_maximum      782.43
_exptl_crystal_F_000      3680.00
_reflns_d_resolution_high  0.8084

loop_
 _space_group_symop_operation_xyz
 'x, y, z'
 '-x+1/2, y+1/2, -z+1/2'
 '-x, -y, -z'
 'x-1/2, -y-1/2, z-1/2'

_cell_length_a    11.9827
_cell_length_b    38.5234
_cell_length_c    16.4239
_cell_angle_alpha  90.000
_cell_angle_beta   94.197
_cell_angle_gamma  90.000

_shelx_F_squared_multiplier     1.000

loop_
 _refln_index_h
 _refln_index_k
 _refln_index_l
 _refln_F_squared_calc
 _refln_F_squared_meas
 _refln_F_squared_sigma
 _refln_observed_status
   2   0   0     143674.98     137898.50       684.58 o
   4   0   0       2298.98       2249.23        32.47 o
   6   0   0      24415.04      25632.24       229.13 o
   8   0   0       3952.74       4063.65       351.45 o
  10   0   0       7765.27       7402.35       165.17 o
  12   0   0      20870.53      21721.50       234.47 o
  14   0   0          5.37         27.81        18.77 o
   1   1   0         46.18         55.23         9.55 o
   2   1   0       3616.69       3526.26        29.23 o
   3   1   0       1057.05       1071.90        14.48 o
   4   1   0       5068.86       5066.71        46.52 o
   5   1   0          3.04          9.82         4.92 o
   6   1   0       7599.67       7257.01        68.23 o
   7   1   0       1163.34       1211.36        40.01 o
   8   1   0        440.09        423.86        29.92 o
   9   1   0        986.10        945.96        58.77 o
  10   1   0        184.91        232.28        20.87 o
  11   1   0        225.38        203.71        20.99 o
  12   1   0        399.18        706.62       146.16 o
  13   1   0        423.61        486.13        24.55 o
  14   1   0         57.40         85.67        18.19 o
   1   2   0         68.21         73.59        10.17 o
   2   2   0          1.88          3.23         3.32 o
   3   2   0       1030.43        948.33        12.37 o
   4   2   0          0.58          4.17         3.79 o
   5   2   0        576.08        585.50        16.92 o
   6   2   0        511.67        527.64        18.74 o
   7   2   0        234.25        191.95        16.37 o
   8   2   0        210.10        185.59        20.98 o
   9   2   0        719.97        726.30        51.66 o
  10   2   0        129.90        125.19        15.38 o
  11   2   0       1420.48       1427.07        47.94 o
  12   2   0         48.33         36.35         9.43 o
  13   2   0         10.51         -4.79        11.71 o
  14   2   0          7.90         18.00        11.33 o
   1   3   0         14.74         18.59         5.93 o
   2   3   0          3.13         10.96         4.27 o
   3   3   0          1.92          0.54         2.68 o
   4   3   0          2.78          6.76         2.69 o
   5   3   0        169.60        163.38         9.50 o
   6   3   0       1350.56       1368.76        30.02 o
   7   3   0        925.82        891.31        34.20 o
   8   3   0        401.34        387.24        29.23 o
   9   3   0        464.82        377.45        37.89 o
  10   3   0        116.46         81.89        12.10 o
  11   3   0         74.34         62.78        16.74 o
  12   3   0         12.67         14.69         8.79 o
  13   3   0          1.20         -0.90        11.09 o
  14   3   0          2.74          8.47        11.26 o
   0   4   0       1644.51       1614.80        22.90 o
   2   4   0       3636.77       3641.42        34.66 o
   3   4   0       2032.06       1955.02        19.80 o
   4   4   0        130.10        175.14         6.47 o
   5   4   0       5331.88       5294.16        50.90 o
   6   4   0        219.85        197.79        12.12 o
   7   4   0       8022.34       8161.85       121.67 o
   8   4   0        387.04        399.60        29.43 o
   9   4   0       4601.20       4298.24       126.34 o
  10   4   0       3911.18       3846.61        71.50 o
  11   4   0       2237.96       2293.61        80.34 o
  12   4   0        871.06        745.01        34.68 o
  13   4   0       1174.12       1235.09        40.04 o
  14   4   0        666.47        828.73        46.64 o
   1   5   0       5162.23       4647.09        61.27 o
   2   5   0      25549.25      22382.07       120.30 o
   3   5   0        953.87        634.16        13.76 o
   4   5   0       4390.86       5603.20        51.89 o
   5   5   0      31119.77      37629.83       451.04 o
   6   5   0      20120.55      22194.82       136.08 o
   7   5   0      65294.20      66741.04       437.42 o
   8   5   0       6046.99       5959.17       113.07 o
   9   5   0       1800.32       2065.02        71.37 o
  10   5   0        353.62        368.29        23.13 o
  11   5   0       4504.14       4692.95        97.68 o
  12   5   0        817.66        733.65        34.79 o
  13   5   0       2089.87       2429.32        69.79 o
  14   5   0        175.62        181.15        23.31 o
   0   6   0       1242.29       1359.63        24.55 o
   1   6   0        792.00        807.54        12.00 o
   2   6   0       1796.21       1800.47        31.50 o
   3   6   0       5388.30       5113.93        44.59 o
   4   6   0         50.92         39.38         4.61 o
   5   6   0          7.18         16.24         5.10 o
   6   6   0         40.78         61.40         8.82 o
   7   6   0       9422.21      10020.24       137.03 o
   8   6   0       3654.02       3630.51        89.40 o
   9   6   0        743.74        685.36        41.18 o
  10   6   0         20.02         16.72        10.64 o
  11   6   0       1093.85       1115.26        55.48 o
  12   6   0       1072.39       1041.04        48.21 o
  13   6   0        559.14        481.20        34.91 o
  14   6   0         71.78         88.87        17.75 o
   1   7   0        160.08        173.67         7.38 o
   2   7   0        606.84        528.65        11.50 o
   3   7   0          2.49          8.85         3.27 o
   4   7   0       4716.53       4765.17        42.19 o
   5   7   0       1243.80       1298.84        23.79 o
   6   7   0         24.03         24.04        10.02 o
   7   7   0         63.17         67.92        13.81 o
   8   7   0        220.54        192.81        22.40 o
   9   7   0        340.24        316.88        28.64 o
  10   7   0        215.82        229.01        19.88 o
  11   7   0        632.70        622.10        48.32 o
  12   7   0         66.70         67.26        14.07 o
  13   7   0        103.06        112.05        24.30 o
  14   7   0          8.05         28.81        14.06 o
   0   8   0         34.23         35.48         6.91 o
   1   8   0          5.97          5.44         3.75 o
   2   8   0         73.23         77.77         5.69 o
   3   8   0         24.21         23.70         4.29 o
   4   8   0        206.11        178.14         9.02 o
   5   8   0        199.20        222.79        10.47 o
   6   8   0         55.93        110.78        13.19 o
   7   8   0         39.49         55.36        12.73 o
   8   8   0          9.84          7.18        10.26 o
   9   8   0        350.81        331.94        29.98 o
  10   8   0          5.24         -2.97         8.69 o
  11   8   0         32.80         27.49        14.78 o
  12   8   0         20.33         27.14        11.81 o
  13   8   0          0.73         -9.61         9.61 o
  14   8   0        357.94        384.90        24.61 o
   1   9   0       5692.04       5801.50        45.87 o
   2   9   0       4583.05       4489.45        54.57 o
   3   9   0        220.00        208.24         9.06 o
   4   9   0       7181.83       7328.89        70.07 o
   5   9   0         23.42         15.34         5.23 o
   6   9   0       8868.02      10750.31       113.02 o
   7   9   0        365.88        348.19        27.41 o
   8   9   0         25.74         40.57        13.44 o
   9   9   0         13.79         16.04        11.88 o
  10   9   0       1005.10        993.45        40.84 o
  11   9   0         17.61         23.94        13.91 o
  12   9   0         13.64          6.30        13.52 o
  13   9   0        232.78        241.87        20.55 o
  14   9   0         14.06         11.52         8.25 o
   0  10   0     293961.50     280905.75      3727.29 o
   1  10   0      61168.36      56395.01       507.84 o
   2  10   0       1051.13        962.41        81.76 o
   3  10   0      10366.72      11918.69        81.40 o
   4  10   0      21600.21      22371.32       143.99 o
   5  10   0       2568.24       2995.87        49.26 o
   6  10   0        864.68        976.20        35.07 o
   7  10   0       7842.75       7802.25       132.91 o
   8  10   0        181.21        224.55        24.02 o
   9  10   0         31.15         30.05        11.76 o
  10  10   0      11208.34      11027.21       134.05 o
  11  10   0       9551.50       9259.54       158.88 o
  12  10   0        442.47        401.03        40.62 o
  13  10   0         25.94         53.67        13.84 o
  14  10   0        183.45        246.06        19.16 o
   1  11   0        595.50        702.98        18.01 o
   2  11   0       1162.46        993.03        19.57 o
   3  11   0       4078.05       4099.31        40.56 o
   4  11   0       1669.19       1880.15        36.51 o
   5  11   0       5960.50       6460.55        68.89 o
   6  11   0       2698.07       2951.10        72.79 o
   7  11   0       6048.28       5852.32       110.74 o
   8  11   0       2168.98       2270.94        73.81 o
   9  11   0        103.49         87.74        11.96 o
  10  11   0       5475.48       4933.84        89.81 o
  11  11   0        928.16        769.48        45.98 o
  12  11   0        954.54        860.31        72.08 o
  13  11   0        209.77        187.84        17.59 o
  14  11   0          9.88          7.51         6.95 o
   0  12   0         94.08         63.67        11.12 o
   1  12   0        699.45        647.57        18.04 o
   2  12   0        175.31        156.95        10.41 o
   3  12   0        143.30        137.28         8.29 o
   4  12   0        652.40        561.65        21.71 o
   5  12   0        341.62        372.15        17.56 o
   6  12   0       1031.26       1143.69        39.13 o
   7  12   0        336.81        366.29        29.01 o
   8  12   0        413.75        407.18        32.01 o
   9  12   0        162.99        183.69        15.38 o
  10  12   0         83.95         75.51        14.47 o
  11  12   0         69.19         45.17        36.02 o
  12  12   0        435.45        379.85        39.52 o
  13  12   0        156.36        166.34        16.81 o
  14  12   0         95.63         94.89        12.11 o
   1  13   0        876.54        870.41        21.75 o
   2  13   0        809.44        822.11        22.19 o
   3  13   0        762.80        799.31        19.75 o
   4  13   0       1393.91       1500.70        36.43 o
   5  13   0        761.57        742.70        25.10 o
   6  13   0        282.29        254.84        19.52 o
   7  13   0         58.10         28.51        12.89 o
   8  13   0         18.26         40.77        18.85 o
   9  13   0          5.34         -4.80         7.87 o
  10  13   0        256.16        277.34        25.01 o
  11  13   0         27.93         15.70        13.81 o
  12  13   0        237.04        221.84        31.26 o
  13  13   0          8.61         19.21         9.10 o
  14  13   0         23.06         26.15         8.08 o
   0  14   0       1085.62        923.35        34.50 o
   1  14   0      14646.07      14201.21       144.96 o
   2  14   0       1959.16       2292.64        38.38 o
   3  14   0      28925.54      29470.97       217.15 o
   4  14   0        147.31        222.09        15.09 o
   5  14   0      11874.59      12257.46       247.81 o
   6  14   0       2827.10       3245.57        68.04 o
   7  14   0       1003.03        924.32        45.90 o
   8  14   0       2645.71       2645.13        83.98 o
   9  14   0        639.77        589.23        28.66 o
  10  14   0        177.78        207.55        22.96 o
  11  14   0         56.44         40.97        18.68 o
  12  14   0         93.20         88.50        21.62 o
  13  14   0         66.17         79.83        12.48 o
  14  14   0        376.13        407.13        38.60 o
   1  15   0      37830.26      36039.33       593.72 o
   2  15   0      27585.03      26101.55       288.96 o
   3  15   0        402.43        607.45        23.04 o
   4  15   0       3063.52       3524.14        72.79 o
   5  15   0      16447.00      18715.91       188.17 o
   6  15   0      11375.48      11409.75       211.65 o
   7  15   0       6404.86       6049.96       118.57 o
   8  15   0        154.13        181.62        23.56 o
   9  15   0       2693.92       2660.10        59.95 o
  10  15   0        232.50        204.63        32.61 o
  11  15   0       6222.62       6306.72       165.30 o
  12  15   0        321.76        342.30        37.22 o
  13  15   0          7.21         10.77        10.80 o
   0  16   0       5841.15       5488.56       319.41 o
   1  16   0        729.66        850.82        26.77 o
   2  16   0        607.55        596.44        22.32 o
   3  16   0       8278.92       8202.13       109.27 o
   4  16   0        159.63        203.61        15.64 o
   5  16   0       6149.23       6486.05       102.82 o
   6  16   0        203.70        233.20        23.57 o
   7  16   0         44.29         58.86        12.97 o
   8  16   0       1632.00       1482.65        62.41 o
   9  16   0         14.42         47.68        15.51 o
  10  16   0        478.76        541.96        50.63 o
  11  16   0         31.48         30.83        33.29 o
  12  16   0        144.01        199.82        30.49 o
  13  16   0          0.42          8.77        10.06 o
   1  17   0       1064.34       1032.42        30.63 o
   2  17   0        482.10        467.22        20.80 o
   3  17   0         48.54         38.56         8.58 o
   4  17   0       2693.78       2964.24        82.13 o
   5  17   0        260.40        277.94        18.91 o
   6  17   0        352.90        454.86        31.98 o
   7  17   0        458.42        460.13        33.85 o
   8  17   0         26.51         27.61        11.38 o
   9  17   0         75.11         42.13        11.73 o
  10  17   0          0.06        -10.19        15.43 o
  11  17   0         39.32         19.78        16.71 o
  12  17   0          1.91         10.58        15.44 o
  13  17   0         37.17         25.69        14.08 o
   0  18   0        392.68        434.25        30.05 o
   1  18   0        737.37        749.83        27.08 o
   2  18   0        143.64        194.04        14.50 o
   3  18   0        156.07        186.41        20.95 o
   4  18   0         16.34         15.90        10.85 o
   5  18   0         38.85         38.68         8.90 o
   6  18   0         58.14         75.77        15.10 o
   7  18   0         53.90         52.29        13.18 o
   8  18   0        162.54        183.96        15.60 o
   9  18   0        155.50        152.62        19.13 o
  10  18   0        117.25        150.88        28.68 o
  11  18   0          7.50         -5.92        20.39 o
  12  18   0          4.50         -0.55        14.37 o
  13  18   0         12.15         24.89        10.36 o
   1  19   0       2310.58       2295.70        48.12 o
   2  19   0       4468.52       4602.78        67.76 o
   3  19   0       3048.05       3138.96        68.12 o
   4  19   0       2227.59       2158.88        78.39 o
   5  19   0       1951.13       2230.45        97.32 o
   6  19   0        612.21        658.68        50.92 o
   7  19   0        592.46        566.31        39.14 o
   8  19   0        280.88        290.85        21.81 o
   9  19   0       4457.56       4195.07        85.08 o
  10  19   0       2566.21       2323.22       101.91 o
  11  19   0        619.32        570.70        49.39 o
  12  19   0        268.33        262.22        31.52 o
  13  19   0        928.72        904.99        49.43 o
   0  20   0      54316.08      61629.34       366.44 o
   1  20   0        422.83        489.49        23.61 o
   2  20   0        362.44        309.90        19.12 o
   3  20   0       2215.81       2132.70        57.93 o
   4  20   0       9577.70      10845.21       185.00 o
   5  20   0         92.98        110.55        16.17 o
   6  20   0          0.03         29.87        14.76 o
   7  20   0       3794.34       3785.70       107.23 o
   8  20   0        519.91        509.94        28.73 o
   9  20   0         20.20         29.99        11.96 o
  10  20   0       7653.69       7577.23       317.76 o
  11  20   0         25.19         21.01        16.18 o
  12  20   0       2789.38       2554.09        89.66 o
  13  20   0          2.36          9.47        12.15 o
   1  21   0       5271.37       5603.03        94.03 o
   2  21   0       2513.34       2590.51        54.24 o
   3  21   0        240.35        203.49        19.23 o
   4  21   0        151.67        164.59        20.11 o
   5  21   0        447.64        451.39        30.71 o
   6  21   0         43.67         18.18        13.63 o
   7  21   0         93.23         79.66        17.34 o
   8  21   0        552.08        541.05        30.72 o
   9  21   0        317.01        365.17        30.58 o
  10  21   0          0.23         11.98        17.33 o
  11  21   0        890.98        802.60        44.02 o
  12  21   0        554.35        718.94        47.30 o
  13  21   0        243.92        241.06        22.82 o
   0  22   0       6185.05       6420.53       124.32 o
   1  22   0         58.14         53.48         9.90 o
   2  22   0        714.98        771.07        36.80 o
   3  22   0        214.25        223.87        20.97 o
   4  22   0        166.20        177.39        20.03 o
   5  22   0         40.47         20.04        10.22 o
   6  22   0       1138.43       1043.12        65.45 o
   7  22   0         78.69         71.30        10.24 o
   8  22   0        234.11        208.08        19.98 o
   9  22   0         63.98         65.66        15.40 o
  10  22   0        560.13        600.14        52.80 o
  11  22   0        136.30        133.67        18.84 o
  12  22   0        102.61        112.12        20.76 o
  13  22   0         57.63         60.00        17.14 o
   1  23   0       4403.40       4306.97        88.13 o
   2  23   0         15.36         22.45        12.57 o
   3  23   0          0.88          9.47        10.34 o
   4  23   0          5.53          6.12        10.79 o
   5  23   0         50.54         46.34        12.61 o
   6  23   0        489.44        436.53        34.57 o
   7  23   0        197.99        180.67        16.16 o
   8  23   0        263.95        250.26        21.36 o
   9  23   0         15.75         21.46        11.16 o
  10  23   0        226.16        223.18        22.05 o
  11  23   0        567.99        620.43        37.85 o
  12  23   0         22.08         12.45        11.58 o
   0  24   0       1780.58       2414.52       191.71 o
   1  24   0        288.65        321.32        21.57 o
   2  24   0        300.84        359.89        27.43 o
   3  24   0          5.64         45.04        17.20 o
   4  24   0        127.94         86.35        13.16 o
   5  24   0       4490.78       4363.17       108.63 o
   6  24   0        127.72        132.11        21.12 o
   7  24   0          0.40         13.71        10.93 o
   8  24   0        453.76        426.84        39.24 o
   9  24   0       1592.78       1689.47        52.79 o
  10  24   0         77.34         60.97        14.36 o
  11  24   0        131.35        131.40        17.92 o
  12  24   0        954.96        947.30        47.78 o
   1  25   0       1271.44       1510.91        46.49 o
   2  25   0       6980.18       7383.13       152.87 o
   3  25   0      11345.95      11777.22       198.01 o
   4  25   0       4180.71       3920.79        96.02 o
   5  25   0      43091.21      41852.43       839.49 o
   6  25   0        524.61        531.48        29.60 o
   7  25   0       4645.51       4531.02        88.16 o
   8  25   0         44.98         26.46        10.86 o
   9  25   0         61.27         87.81        12.81 o
  10  25   0        244.42        285.70        24.21 o
  11  25   0       1418.13       1522.75        55.17 o
  12  25   0        759.05        837.42        42.57 o
   1  26   0        722.47        838.04        35.75 o
   2  26   0         38.77         73.68        14.28 o
   3  26   0         97.11         75.95        19.10 o
   4  26   0          0.10         14.21        10.50 o
   5  26   0        811.31        770.79        44.63 o
   6  26   0       1133.20       1118.67        42.58 o
   7  26   0        314.58        305.99        23.66 o
   8  26   0         29.18         33.90        12.14 o
   9  26   0        177.36        183.36        16.42 o
  10  26   0       1059.27       1007.70        42.90 o
  11  26   0        782.11        803.78        39.15 o
  12  26   0          0.09         16.57         9.52 o
   1  27   0         47.03         54.83        11.23 o
   2  27   0         29.66         50.02        12.62 o
   3  27   0        425.29        476.06        41.80 o
   4  27   0       1757.77       1608.44        63.41 o
   5  27   0        740.86        743.06        26.92 o
   6  27   0        117.57        128.21        15.78 o
   7  27   0         19.52         34.78        13.49 o
   8  27   0        137.77        121.88        17.83 o
   9  27   0          0.14         -7.40         8.23 o
  10  27   0          1.82        -12.93        12.93 o
  11  27   0          0.08          1.47        12.80 o
  12  27   0         47.75         19.97        11.41 o
   0  28   0       1125.04       1124.49        61.00 o
   1  28   0        111.61        118.56        17.75 o
   2  28   0       1138.77       1148.24        52.33 o
   3  28   0       2700.64       2569.95        98.18 o
   4  28   0        107.97         97.36        18.30 o
   5  28   0       1583.33       1622.31        50.76 o
   6  28   0         49.88         60.47        11.82 o
   7  28   0       3565.66       3682.46        88.88 o
   8  28   0        311.61        332.35        31.99 o
   9  28   0        163.25        155.08        24.83 o
  10  28   0        207.14        188.91        24.25 o
  11  28   0        198.55        236.07        20.56 o
   1  29   0       1057.84        888.19        46.50 o
   2  29   0         54.15         54.66        13.70 o
   3  29   0         10.45         24.08        12.75 o
   4  29   0       6845.40       6725.49       105.60 o
   5  29   0       2705.91       2798.70        62.21 o
   6  29   0      27678.01      27019.25       304.35 o
   7  29   0        339.57        305.47        26.69 o
   8  29   0         61.69         42.81        16.65 o
   9  29   0        316.85        330.38        26.02 o
  10  29   0        107.07        140.13        15.92 o
  11  29   0         25.49         47.27         9.55 o
   0  30   0      13779.62      12855.90       531.38 o
   1  30   0       3551.65       3205.50        88.98 o
   2  30   0       2138.12       2280.04        75.71 o
   3  30   0       2753.64       2713.24        72.51 o
   4  30   0       8627.17       8563.00       136.82 o
   5  30   0        319.63        365.86        25.84 o
   6  30   0         68.77         30.07        21.86 o
   7  30   0        979.11       1001.97        54.28 o
   8  30   0        188.55        230.90        25.99 o
   9  30   0         29.90         12.66        11.12 o
  10  30   0        132.17        182.78        16.77 o
  11  30   0         92.77        101.77        12.56 o
   1  31   0        100.68         92.84        14.47 o
   2  31   0        126.91        109.48        15.59 o
   3  31   0       1347.45       1394.52        61.31 o
   4  31   0       3098.27       3154.81        71.60 o
   5  31   0       3934.32       3999.48        82.06 o
   6  31   0       4356.17       4272.10        85.52 o
   7  31   0          0.63         -3.34        11.15 o
   8  31   0         41.14         46.71        12.50 o
   9  31   0          7.50          8.30        11.10 o
  10  31   0         58.03         96.68        12.75 o
  11  31   0        142.50        183.13        27.81 o
   0  32   0        879.93        853.24        84.34 o
   1  32   0        460.91        442.67        34.11 o
   2  32   0        561.42        550.63        39.51 o
   3  32   0        590.81        609.55        36.81 o
   4  32   0         13.93         26.49        12.49 o
   5  32   0          7.45          0.84        12.38 o
   6  32   0       1244.92       1262.13        46.56 o
   7  32   0         95.69         83.64        17.24 o
   8  32   0         79.00         74.82        13.49 o
   9  32   0         12.62         14.37         8.86 o
  10  32   0        690.76        706.21        28.59 o
   1  33   0        454.97        412.65        33.64 o
   2  33   0          2.68         25.53        12.38 o
   3  33   0         87.73         62.68        11.29 o
   4  33   0       1558.50       1644.45        52.42 o
   5  33   0       4323.75       4494.40        96.78 o
   6  33   0       2726.39       2697.40        74.39 o
   7  33   0        161.49        163.40        23.46 o
   8  33   0        367.60        355.80        26.37 o
   9  33   0         16.00         34.81        10.39 o
  10  33   0          7.88          0.93         8.02 o
   0  34   0         16.80         -9.12        19.18 o
   1  34   0        258.40        224.96        26.03 o
   2  34   0       1933.79       1963.16        63.54 o
   3  34   0       4681.71       4551.48        87.44 o
   4  34   0        293.76        341.32        27.57 o
   5  34   0       4659.34       4747.90       106.33 o
   6  34   0        727.47        709.56        38.26 o
   7  34   0        278.44        281.27        23.67 o
   8  34   0         80.71         82.66        16.55 o
   9  34   0         10.84         12.57         9.09 o
  10  34   0          8.15         26.15        10.64 o
   1  35   0        831.31        981.08        40.86 o
   2  35   0        998.66        971.70        45.88 o
   3  35   0        192.62        208.46        19.25 o
   4  35   0       1506.71       1716.53        60.11 o
   5  35   0       3707.75       3639.09       100.68 o
   6  35   0         61.56         34.54        14.34 o
   7  35   0       4329.78       4153.62        98.91 o
   8  35   0        693.09        745.47        33.87 o
   9  35   0          0.25         -2.32         9.01 o
   0  36   0        265.49        216.42        32.33 o
   1  36   0        280.26        288.49        22.97 o
   2  36   0         60.76         76.79        15.55 o
   3  36   0        110.83         84.77        13.48 o
   4  36   0          5.96         13.40        12.43 o
   5  36   0        868.71        851.06        49.25 o
   6  36   0        279.98        265.25        27.59 o
   7  36   0          0.00         -6.89        13.94 o
   8  36   0          0.44         11.82        11.14 o
   9  36   0        384.83        391.73        24.20 o
   1  37   0        346.60        360.17        25.33 o
   2  37   0        266.45        302.55        25.85 o
   3  37   0         93.71         89.59        13.74 o
   4  37   0        830.53        883.29        42.72 o
   5  37   0        484.64        546.06        39.44 o
   6  37   0        132.29        125.23        19.08 o
   7  37   0        104.82        121.24        18.49 o
   8  37   0         11.19          6.77        11.24 o
   9  37   0         10.75         22.08         9.88 o
   0  38   0       2844.33       2543.75       104.90 o
   1  38   0        760.28        732.98        39.74 o
   2  38   0         10.72          3.31        12.82 o
   3  38   0        139.58        119.89        14.46 o
   4  38   0        639.94        745.19        44.17 o
   5  38   0       1209.01       1261.28        57.26 o
   6  38   0         53.70         73.49        18.27 o
   7  38   0        667.58        778.59        39.75 o
   8  38   0         29.18         52.84        14.95 o
   1  39   0         55.87         27.71        14.45 o
   2  39   0        774.68        803.34        40.51 o
   3  39   0         62.98         79.87        15.10 o
   4  39   0         99.40        112.48        16.30 o
   5  39   0        149.03        175.64        27.92 o
   6  39   0        111.35        147.35        24.69 o
   7  39   0        253.10        300.91        24.08 o
   8  39   0        145.54        173.76        20.51 o
   0  40   0        361.43        379.89        59.59 o
   1  40   0         75.88         49.05        13.42 o
   2  40   0        109.83        103.88        15.60 o
   3  40   0       4540.98       4683.40        92.48 o
   4  40   0       2078.10       2154.17        67.08 o
   5  40   0        667.67        520.95        43.98 o
   6  40   0        641.42        580.95        33.16 o
   7  40   0       2292.94       2611.36        61.99 o
   8  40   0          8.84          9.14        11.05 o
   1  41   0        406.19        454.35        43.90 o
   2  41   0         17.71         -3.45        12.57 o
   3  41   0        211.06        235.72        21.70 o
   4  41   0        193.29        159.93        20.82 o
   5  41   0         10.69          8.36        14.08 o
   6  41   0         14.45         35.85        13.79 o
   7  41   0         72.40        111.02        16.53 o
   0  42   0       3949.66       4051.91       174.81 o
   1  42   0         34.84         12.56        47.91 o
   2  42   0         19.96         24.04        11.09 o
   3  42   0          5.28          2.93         8.98 o
   4  42   0         80.06         74.13        14.36 o
   5  42   0        275.04        290.47        30.30 o
   6  42   0          0.23         -0.64         9.95 o
   1  43   0          2.58         18.28        14.89 o
   2  43   0          4.04         -5.84        11.73 o
   3  43   0          2.23         -0.86         9.55 o
   4  43   0         15.54         -9.48        10.51 o
   5  43   0         65.26         56.15        14.67 o
   6  43   0         88.83         76.64        14.26 o
   0  44   0        541.97        574.51        63.82 o
   1  44   0         11.82          2.12        10.52 o
   2  44   0         10.18         -3.91        14.59 o
   3  44   0        722.82        729.78        30.31 o
   4  44   0        121.69        138.29        15.81 o
   5  44   0        128.57        144.40        17.59 o
   1  45   0          2.22         -9.27         9.27 o
   2  45   0        637.52        662.93        33.61 o
   3  45   0         12.42          9.62         7.66 o
   4  45   0          1.58         22.27        16.86 o
   0  46   0         45.82         31.30        18.60 o
   1  46   0         10.12         10.60         8.36 o
   2  46   0         25.34         35.91         9.98 o
   3  46   0         88.33         91.67        14.92 o
   1  47   0          4.78        -11.55        11.55 o
   2  47   0         71.78         75.11        17.38 o
 -13   0   1         58.35        101.02        20.38 o
 -11   0   1       7268.23       6787.16       141.16 o
  -9   0   1       5079.34       5325.24       197.64 o
  -7   0   1        397.76        343.35        25.87 o
  -5   0   1     102117.20      97983.61       328.65 o
  -3   0   1      57419.30      54940.05       219.66 o
  -1   0   1      23057.78      25797.54       137.92 o
   1   0   1      78943.73      78147.31       274.62 o
   3   0   1     243092.50     229533.66      5731.91 o
   5   0   1        190.52        269.65        35.81 o
   7   0   1       2289.87       1917.20       108.36 o
   9   0   1       4660.80       5040.37       189.16 o
  11   0   1      10410.74       9758.11       192.78 o
  13   0   1       3401.37       3367.71       154.51 o
 -14   1   1        443.11        416.24        25.66 o
 -13   1   1        211.56        180.76        18.24 o
 -12   1   1         98.56        125.51        16.94 o
 -11   1   1        575.23        662.73        46.61 o
 -10   1   1         15.77         14.78         8.97 o
  -9   1   1       5144.72       4956.42       135.12 o
  -8   1   1          0.01         -0.52        16.16 o
  -7   1   1       2768.63       2977.27        51.48 o
  -6   1   1        189.97        230.39        13.18 o
  -5   1   1         74.68         83.69         8.06 o
  -4   1   1         79.46         87.48         6.99 o
  -3   1   1       1750.98       1816.79        32.58 o
  -2   1   1        270.60        305.40        10.92 o
  -1   1   1        321.85        346.54        12.56 o
   1   1   1        546.11        610.03        13.29 o
   2   1   1          2.25          9.70         3.84 o
   3   1   1       4174.61       4567.86        51.92 o
   4   1   1        833.86        903.99        15.75 o
   5   1   1       2139.87       2125.01        26.67 o
   6   1   1         37.35         28.27         8.05 o
   7   1   1         89.98         56.07        10.59 o
   8   1   1        839.10        984.48        42.60 o
   9   1   1         47.58         25.38        12.93 o
  10   1   1        126.19        124.07        13.80 o
  11   1   1         11.06          6.19        16.05 o
  12   1   1       2909.90       2910.21        66.87 o
  13   1   1        101.86        115.39        20.07 o
  14   1   1        764.89        763.33        44.59 o
 -14   2   1         55.37         46.73        12.85 o
 -13   2   1         54.18         53.16        10.30 o
 -12   2   1         12.85         -5.72         9.18 o
 -11   2   1        606.64        531.99        30.09 o
 -10   2   1        122.71        131.01        16.16 o
  -9   2   1          4.54         10.95        12.71 o
  -8   2   1        142.44        129.33        17.21 o
  -7   2   1         64.73         41.21         7.75 o
  -6   2   1        238.47        218.52        12.64 o
  -5   2   1          1.68         17.31         5.25 o
  -4   2   1          2.78          3.89         3.44 o
  -3   2   1          0.14         16.51        10.54 o
  -2   2   1         87.19         90.76         8.93 o
  -1   2   1         29.18         35.50         3.96 o
   0   2   1        132.89        114.24         8.59 o
   1   2   1          1.25          4.62         4.64 o
   2   2   1        482.91        509.12        12.63 o
   3   2   1          3.60          5.79         3.16 o
   4   2   1         61.78         33.68         3.82 o
   5   2   1       1549.24       1607.07        23.44 o
   6   2   1        405.53        411.15        30.32 o
   7   2   1          1.39          1.23         8.49 o
   8   2   1        456.79        432.55        26.15 o
   9   2   1          0.73         -5.24        10.40 o
  10   2   1        761.35        704.92        33.23 o
  11   2   1        578.09        531.49        29.31 o
  12   2   1        181.66        188.38        21.51 o
  13   2   1         96.74         83.16        15.64 o
  14   2   1         36.75         28.83        14.41 o
 -14   3   1          1.02        223.20        99.53 o
 -13   3   1         10.01         15.44        11.42 o
 -12   3   1         38.95         17.41        11.80 o
 -11   3   1          0.01         -0.88        11.18 o
 -10   3   1         76.30         63.64        11.81 o
  -9   3   1          1.04         12.88        11.27 o
  -8   3   1          1.69          3.49        12.74 o
  -7   3   1         92.21        112.52        11.23 o
  -6   3   1          3.83         13.63         5.49 o
  -5   3   1       1037.26       1079.91        23.85 o
  -4   3   1        118.05        106.12         5.71 o
  -3   3   1          0.66          2.73         6.19 o
  -2   3   1          0.79         -2.50         5.80 o
  -1   3   1          4.87         14.48         3.32 o
   0   3   1          0.11          9.90         6.36 o
   1   3   1          7.70         15.57         2.80 o
   2   3   1        236.62        222.13         8.01 o
   3   3   1         73.18         73.27         4.44 o
   4   3   1          4.91          9.31         2.98 o
   5   3   1        139.99        153.91         8.23 o
   6   3   1         42.59         54.66         9.05 o
   7   3   1         98.70        153.14        16.05 o
   8   3   1        139.88        150.59        16.13 o
   9   3   1          0.11          5.20        11.58 o
  10   3   1        173.12        172.82        22.19 o
  11   3   1        206.29        224.41        21.82 o
  12   3   1          8.34        -10.39        10.39 o
  13   3   1        189.36        176.58        22.28 o
  14   3   1         18.85         17.90        10.55 o
 -14   4   1        512.87        767.82       104.48 o
 -13   4   1         79.98         82.81        15.41 o
 -12   4   1        887.97        811.71        50.83 o
 -11   4   1       2197.66       2333.12        80.30 o
 -10   4   1        342.99        353.86        25.25 o
  -9   4   1          0.95         37.69        27.48 o
  -8   4   1        169.00        157.78        19.49 o
  -7   4   1        611.81        681.93        29.76 o
  -6   4   1       1464.91       1536.29        32.22 o
  -5   4   1        948.82        784.54        18.03 o
  -4   4   1        384.97        407.40        11.06 o
  -3   4   1          7.38          2.00         4.62 o
  -2   4   1       1989.44       1906.29        32.41 o
  -1   4   1        269.93        249.13        10.72 o
   0   4   1        399.09        378.79        10.07 o
   1   4   1        749.64        721.28        15.06 o
   2   4   1       5229.19       4826.36        42.13 o
   3   4   1        928.03        856.22        14.28 o
   4   4   1        452.14        481.38        11.10 o
   5   4   1      15319.12      17132.85       206.11 o
   6   4   1         84.26         52.61        10.45 o
   7   4   1        116.76        160.72        17.35 o
   8   4   1       2349.85       2124.46        88.19 o
   9   4   1        495.42        549.18        40.74 o
  10   4   1       8051.74       7686.29       100.40 o
  11   4   1       4601.08       4409.45        83.33 o
  12   4   1        212.08        218.50        21.74 o
  13   4   1        282.74        260.96        25.66 o
  14   4   1          0.95         12.73        11.35 o
 -14   5   1        789.79        845.80        35.58 o
 -13   5   1       5240.34       5255.38        80.41 o
 -12   5   1        817.96        882.26        37.42 o
 -11   5   1       7222.74       6822.87       136.75 o
 -10   5   1      23226.88      21436.43       185.91 o
  -9   5   1        119.76        181.44        65.22 o
  -8   5   1       2205.71       1979.39        96.43 o
  -7   5   1       8596.63       8017.29       235.62 o
  -6   5   1       5992.02       6776.97        89.34 o
  -5   5   1        469.80        650.07        17.43 o
  -4   5   1         68.13         85.72         5.94 o
  -3   5   1      34635.89      31741.52       302.46 o
  -2   5   1      16003.32      16503.34       164.40 o
  -1   5   1      63254.18      64899.19       605.79 o
   0   5   1        314.52        401.36        10.25 o
   1   5   1      16648.69      16200.32       169.35 o
   2   5   1      78229.80      72903.49       339.70 o
   3   5   1       7039.50       7442.60        47.28 o
   4   5   1     110861.24     112891.34       952.49 o
   5   5   1      62988.10      69571.20       567.25 o
   6   5   1      20350.79      20717.20       153.68 o
   7   5   1       4140.07       5248.13        99.47 o
   8   5   1       1916.48       1529.81        58.28 o
   9   5   1       1336.46       1426.69        59.62 o
  10   5   1      16795.47      16114.40       146.12 o
  11   5   1        762.58        824.72        43.12 o
  12   5   1        762.25        962.59        60.38 o
  13   5   1        281.79        321.87        29.65 o
  14   5   1        722.58        893.37        47.11 o
 -14   6   1         14.67         17.18        10.86 o
 -13   6   1       1772.80       1814.90        54.16 o
 -12   6   1       1036.39       1024.36        40.32 o
 -11   6   1         70.61        101.56        20.04 o
 -10   6   1       1436.97       1317.56        41.69 o
  -9   6   1        790.80        713.57        54.05 o
  -8   6   1          2.91          6.15        10.49 o
  -7   6   1        120.58        121.94        16.57 o
  -6   6   1       2077.36       2150.86        49.26 o
  -5   6   1      18910.66      19811.34        92.19 o
  -4   6   1         35.40         46.58         4.02 o
  -3   6   1        331.84        283.48         9.06 o
  -2   6   1       1829.07       1865.78        23.95 o
  -1   6   1          0.15         10.99         4.18 o
   0   6   1       6076.94       5887.88        90.64 o
   1   6   1        998.85        964.88        24.66 o
   2   6   1       1798.54       1856.27        25.07 o
   3   6   1       1298.06       1301.82        21.60 o
   4   6   1        793.89        993.15        17.10 o
   5   6   1        534.20        560.77        16.03 o
   6   6   1       1081.30       1453.85        40.78 o
   7   6   1        204.53        266.15        27.97 o
   8   6   1         69.29         31.15        11.94 o
   9   6   1         42.93        435.94        70.58 o
  10   6   1       3678.66       3556.69        68.68 o
  11   6   1        855.20        720.02        38.69 o
  12   6   1        188.12        145.89        20.28 o
  13   6   1        585.68        459.71        33.55 o
  14   6   1        182.81        211.13        24.16 o
 -14   7   1         14.13        -11.43        11.43 o
 -13   7   1         73.01        226.97        80.47 o
 -12   7   1        162.59        160.98        18.99 o
 -11   7   1          7.46         -2.19        12.71 o
 -10   7   1        165.37        144.28        14.58 o
  -9   7   1        202.22        169.14        21.52 o
  -8   7   1         34.53         47.49        12.36 o
  -7   7   1         19.08         19.99         9.47 o
  -6   7   1        451.23        492.98        24.26 o
  -5   7   1        526.53        613.60        19.12 o
  -4   7   1        119.32        103.41         6.67 o
  -3   7   1          5.54         12.20         3.76 o
  -2   7   1        123.05        121.32         7.73 o
  -1   7   1        239.95        218.93         7.29 o
   0   7   1        136.33        138.10         7.60 o
   1   7   1        264.77        251.43         9.45 o
   2   7   1         91.73         86.33         5.77 o
   3   7   1         31.69         20.21         3.86 o
   4   7   1       1080.86       1194.00        20.00 o
   5   7   1       1207.25       1231.35        23.65 o
   6   7   1        249.71        258.41        17.87 o
   7   7   1        224.14        262.76        23.30 o
   8   7   1          3.02          9.45        10.57 o
   9   7   1        237.03        217.91        24.61 o
  10   7   1       1354.48       1268.78        41.01 o
  11   7   1        511.19        494.47        37.83 o
  12   7   1        617.71        539.53        37.69 o
  13   7   1          0.84          0.89        11.36 o
  14   7   1          2.84          7.25        10.54 o
 -14   8   1        119.94        140.32        15.64 o
 -13   8   1         63.97         55.13        12.10 o
 -12   8   1        119.45        119.44        19.61 o
 -11   8   1         26.42         34.20        16.98 o
 -10   8   1        172.63        125.06        16.92 o
  -9   8   1          7.29          3.21         9.71 o
  -8   8   1         20.11          3.61         9.94 o
  -7   8   1         58.39         60.75        12.77 o
  -6   8   1        795.16        795.55        31.11 o
  -5   8   1        391.02        389.71        18.19 o
  -4   8   1          0.67          1.54         3.98 o
  -2   8   1         46.34         47.68         4.34 o
  -1   8   1        102.29         94.80         5.36 o
   0   8   1         62.24         77.40         5.78 o
   1   8   1         36.64         31.03         4.94 o
   2   8   1         10.57         17.55         3.72 o
   3   8   1        343.93        325.46        10.46 o
   4   8   1         20.62         27.39         4.80 o
   5   8   1        856.18        889.22        20.48 o
   6   8   1        335.55        336.93        20.42 o
   7   8   1          0.08         -0.87         8.87 o
   8   8   1         30.15         19.88         9.37 o
   9   8   1        147.22        146.44        20.10 o
  10   8   1          0.11          0.26         7.77 o
  11   8   1        345.63        360.25        33.50 o
  12   8   1        468.56        470.43        57.27 o
  13   8   1          6.95         -9.70        15.40 o
  14   8   1         24.82         31.05        12.05 o
 -14   9   1        546.12        662.99        25.47 o
 -13   9   1         31.85         19.99         9.54 o
 -12   9   1       2768.14       2657.65        81.24 o
 -11   9   1        352.24        319.56        30.83 o
 -10   9   1       3229.68       2942.08        62.09 o
  -9   9   1       2470.32       2423.03       105.32 o
  -8   9   1        152.15        190.88        22.35 o
  -7   9   1        357.50        476.09        32.51 o
  -6   9   1       1498.93       1427.65        42.29 o
  -5   9   1       1640.06       1771.33        40.45 o
  -4   9   1       1321.75       1519.45        28.80 o
  -3   9   1        302.26        296.82        11.22 o
  -2   9   1        253.29        265.19        11.03 o
  -1   9   1       5652.56       5562.61        93.32 o
   0   9   1       6938.82       6551.41        65.93 o
   1   9   1       7020.18       6648.16       114.63 o
   2   9   1       3674.52       3836.79        74.36 o
   3   9   1         84.12         70.23         5.91 o
   4   9   1       1775.20       1951.90        28.59 o
   5   9   1      12234.21      13201.29        85.25 o
   6   9   1       1027.94        964.46        34.29 o
   7   9   1          3.88         15.77        11.98 o
   8   9   1        810.39        792.61        43.17 o
   9   9   1         60.27         84.98        18.37 o
  10   9   1         63.65         70.17        14.44 o
  11   9   1       3109.74       3083.00        90.36 o
  12   9   1        603.27        565.32        49.03 o
  13   9   1          3.98         14.14        12.60 o
  14   9   1         85.00        104.33        13.62 o
 -14  10   1         61.05         67.01         9.83 o
 -13  10   1          4.75         11.83         8.67 o
 -12  10   1       2260.56       2234.24        74.89 o
 -11  10   1        419.67        316.10        30.76 o
 -10  10   1         78.90         42.66        11.72 o
  -9  10   1       2140.02       2370.88        77.85 o
  -8  10   1        132.98        142.23        23.79 o
  -7  10   1       9956.71       9873.30       197.70 o
  -6  10   1       5318.40       5833.81        85.82 o
  -5  10   1      41730.65      44286.82       387.56 o
  -4  10   1      12214.19      12142.40       100.14 o
  -3  10   1       9200.55       9608.92        70.85 o
  -2  10   1       6102.92       7540.16       120.61 o
  -1  10   1       6105.82       7220.59        74.02 o
   0  10   1      10870.17      10428.33       112.68 o
   1  10   1         11.14         22.02         8.09 o
   2  10   1       3956.63       4671.36        56.33 o
   3  10   1      41295.39      39746.47       565.94 o
   4  10   1       6341.35       7964.29        96.15 o
   5  10   1        922.39        898.99        21.55 o
   6  10   1       4700.66       5686.59        98.90 o
   7  10   1       5867.28       6070.70       110.96 o
   8  10   1       2425.95       2605.58        77.67 o
   9  10   1        128.51        208.00        20.97 o
  10  10   1       4495.00       4494.72        95.90 o
  11  10   1       1055.60        896.59        48.95 o
  12  10   1         45.22         41.03        16.02 o
  13  10   1         50.78         53.07        14.70 o
  14  10   1        189.82        131.34        14.62 o
 -14  11   1        288.80        323.52        21.33 o
 -13  11   1          0.59         -5.42         8.62 o
 -12  11   1        143.04        165.64        41.98 o
 -11  11   1        248.90        269.94        29.39 o
 -10  11   1         77.20         41.95        12.36 o
  -9  11   1          0.08         -0.85         7.21 o
  -8  11   1         21.83         36.59        11.77 o
  -7  11   1        148.20        124.47        17.42 o
  -6  11   1       1048.87       1477.45        52.01 o
  -5  11   1        735.13        894.20        25.98 o
  -4  11   1       3269.49       3401.63        68.49 o
  -3  11   1        566.04        616.40        17.81 o
  -2  11   1         71.84         94.43         6.63 o
  -1  11   1        872.39        874.87        15.48 o
   0  11   1         86.97         97.33         8.28 o
   1  11   1       7037.58       6938.27        84.68 o
   2  11   1         60.48         85.85         6.52 o
   3  11   1       1580.38       1576.55        24.37 o
   4  11   1         71.10         70.71         8.82 o
   5  11   1       1565.03       1481.42        28.24 o
   6  11   1        722.33        673.81        35.22 o
   7  11   1        125.87        152.30        19.21 o
   8  11   1         30.11         33.62        15.85 o
   9  11   1       1203.83       1122.76        38.66 o
  10  11   1       1698.72       1753.82        60.69 o
  11  11   1          0.02         23.52        18.42 o
  12  11   1        109.21        122.71        30.40 o
  13  11   1         46.07         22.80        12.67 o
  14  11   1         20.83         28.13        10.50 o
 -14  12   1         60.35         81.23        11.69 o
 -13  12   1         41.63         48.38        10.40 o
 -12  12   1          0.05         19.92        17.03 o
 -11  12   1          1.29        -15.37        15.37 o
 -10  12   1         19.04         14.16        11.01 o
  -9  12   1         23.50         30.40         8.30 o
  -8  12   1        397.62        370.74        31.30 o
  -7  12   1        204.80        260.62        24.17 o
  -6  12   1          1.89         -7.79         8.16 o
  -5  12   1        294.09        313.87        16.28 o
  -4  12   1        827.35        906.94        27.88 o
  -3  12   1         33.99         46.32         6.80 o
  -2  12   1         13.81         20.25         4.50 o
  -1  12   1         47.60         49.47         5.92 o
   0  12   1       1272.71       1187.70        23.92 o
   1  12   1       1739.65       1635.84        31.48 o
   2  12   1         30.47         26.80         6.04 o
   3  12   1       1720.68       1794.04        27.00 o
   4  12   1        583.44        594.34        22.56 o
   5  12   1        545.13        548.73        19.05 o
   6  12   1       2982.38       3028.28        90.54 o
   7  12   1        496.39        492.80        33.21 o
   8  12   1          1.36         12.21         9.68 o
   9  12   1         27.71          9.04         7.16 o
  10  12   1        401.37        406.21        26.41 o
  11  12   1       1087.10       1127.03        79.14 o
  12  12   1          0.85          1.52        31.86 o
  13  12   1          3.34         -1.09         9.93 o
  14  12   1          8.72         13.94        10.84 o
 -14  13   1          0.11         -5.21        11.21 o
 -13  13   1        106.03        115.66        14.67 o
 -12  13   1         19.17        -14.52        16.06 o
 -11  13   1         48.03         66.48        21.31 o
 -10  13   1         71.13         50.51        11.31 o
  -9  13   1        182.29        168.10        13.85 o
  -8  13   1          9.87         -2.40        10.97 o
  -7  13   1          1.03         -4.28        11.46 o
  -6  13   1          0.55         20.49        11.97 o
  -5  13   1        246.33        290.37        16.49 o
  -4  13   1         12.41         10.99         6.34 o
  -3  13   1         42.13         40.74         7.63 o
  -2  13   1         32.46         37.03         5.95 o
  -1  13   1         87.44         86.11         7.50 o
   0  13   1        313.59        282.77        12.60 o
   1  13   1          2.04          4.48         5.62 o
   2  13   1        140.48        104.01         9.01 o
   3  13   1         29.15         20.70         4.85 o
   4  13   1         64.46         55.12         8.46 o
   5  13   1         17.49          4.78         6.22 o
   6  13   1        609.27        668.44        36.56 o
   7  13   1        599.16        651.57        38.20 o
   8  13   1         29.61         56.65        14.24 o
   9  13   1          6.63         -9.02         9.02 o
  10  13   1          0.00          9.63        10.09 o
  11  13   1        449.29        395.71        43.08 o
  12  13   1         16.74         16.64        16.44 o
  13  13   1        152.59        168.53        19.84 o
  14  13   1          8.96         11.19         8.22 o
 -14  14   1         25.40         41.34        16.23 o
 -13  14   1        864.87        847.82        33.92 o
 -12  14   1         68.42         84.16        22.53 o
 -11  14   1        364.88        317.17        40.12 o
 -10  14   1         97.73         71.02        14.24 o
  -9  14   1        299.07        313.78        21.17 o
  -8  14   1         28.19         28.77        16.68 o
  -7  14   1          9.48         -2.27        10.49 o
  -6  14   1         55.45         75.24        13.67 o
  -5  14   1       9734.36      11147.85        98.97 o
  -4  14   1       1641.45       1809.09        42.05 o
  -3  14   1         31.21         24.43         7.09 o
  -2  14   1         10.50         19.23         6.42 o
  -1  14   1        637.67        638.49        24.46 o
   0  14   1      10306.01       9272.41       115.53 o
   1  14   1       2051.01       2085.27        41.98 o
   2  14   1        237.19        229.61        15.59 o
   3  14   1       2107.01       2365.53        43.90 o
   4  14   1        513.00        508.40        22.17 o
   5  14   1         25.12         10.05         6.97 o
   6  14   1      10219.10      11218.69       148.21 o
   7  14   1        378.60        376.03        29.62 o
   8  14   1       1943.55       2091.28        72.54 o
   9  14   1        695.33        748.46        31.96 o
  10  14   1        363.86        335.64        32.63 o
  11  14   1       2026.74       1783.66        87.99 o
  12  14   1         10.22         23.31        15.15 o
  13  14   1       1659.23       1669.57        60.40 o
 -14  15   1        590.25        506.10        42.39 o
 -13  15   1        446.66        373.84        22.41 o
 -12  15   1        825.96        831.97        56.95 o
 -11  15   1       6835.27       6345.32       187.84 o
 -10  15   1       9459.04       9088.42       266.55 o
  -9  15   1         40.33        121.22        13.84 o
  -8  15   1       3487.42       3123.55        90.22 o
  -7  15   1       6252.11       6721.21       104.86 o
  -6  15   1         53.35         24.51        10.59 o
  -5  15   1      10624.11      11722.43       108.33 o
  -4  15   1       1091.43       1126.49        34.14 o
  -3  15   1       5448.70       5946.96       133.30 o
  -2  15   1       9546.68       9449.75       103.93 o
  -1  15   1        709.48        627.06        19.49 o
   0  15   1      57817.29      56660.36       720.05 o
   1  15   1      17362.67      17944.81       135.30 o
   2  15   1       4646.02       4988.84        70.36 o
   3  15   1       1999.67       1682.76        34.64 o
   4  15   1          8.35         59.13        10.96 o
   5  15   1         53.65         70.81         8.65 o
   6  15   1      11590.93      14043.67       200.69 o
   7  15   1       3925.26       4343.81        99.72 o
   8  15   1       2851.48       2876.74       108.17 o
   9  15   1        156.21        221.27        18.24 o
  10  15   1         44.48          9.76        14.22 o
  11  15   1         23.93         65.64        22.22 o
  12  15   1         42.85         31.69        25.62 o
  13  15   1        419.94        427.28        28.25 o
 -13  16   1        144.89        139.27        14.42 o
 -12  16   1         12.43         17.38        15.36 o
 -11  16   1         23.66         21.65        17.04 o
 -10  16   1       1191.56       1023.47        68.41 o
  -9  16   1          9.95          2.66         8.86 o
  -8  16   1        876.01        840.72        55.49 o
  -7  16   1        127.77        104.60        14.55 o
  -6  16   1       2467.62       2654.80       100.18 o
  -5  16   1       4845.99       5477.22        73.11 o
  -4  16   1       1153.85       1363.69        38.65 o
  -3  16   1       2790.31       2822.66        58.67 o
  -2  16   1        366.64        429.85        18.76 o
  -1  16   1       1915.39       1821.04        34.07 o
   0  16   1          2.13         21.18         9.12 o
   1  16   1       1470.14       1363.70        34.74 o
   2  16   1       5170.62       5291.03        78.41 o
   3  16   1       3801.84       3903.70        60.96 o
   4  16   1        445.30        606.02        33.86 o
   5  16   1        331.35        399.20        20.12 o
   6  16   1       1874.37       1899.20        62.84 o
   7  16   1       1058.96       1098.67        50.59 o
   8  16   1       1879.69       1647.69        83.46 o
   9  16   1          0.31          6.70        14.84 o
  10  16   1        332.37        289.71        25.51 o
  11  16   1        566.02        525.55        54.32 o
  12  16   1        130.86         90.83        36.07 o
  13  16   1         30.21         32.07        10.80 o
 -13  17   1          6.28          8.67         7.70 o
 -12  17   1        126.29         85.95        23.30 o
 -11  17   1        176.85        164.80        28.76 o
 -10  17   1         39.41         29.98        17.32 o
  -9  17   1         22.79         23.05         9.30 o
  -8  17   1        102.08         96.99        18.37 o
  -7  17   1         55.91         64.34        13.18 o
  -6  17   1        139.65        157.02        16.43 o
  -5  17   1        482.25        515.61        23.29 o
  -4  17   1        832.33        848.68        31.74 o
  -3  17   1        233.53        196.94        17.35 o
  -2  17   1       1923.45       1758.15        51.35 o
  -1  17   1         49.74         51.59         9.16 o
   0  17   1       1748.20       1627.29        38.61 o
   1  17   1        398.91        416.45        19.89 o
   2  17   1       1441.93       1478.09        43.53 o
   3  17   1        131.69        149.97        15.14 o
   4  17   1        246.69        237.18        19.30 o
   5  17   1        683.50        786.23        28.39 o
   6  17   1        211.30        268.73        25.98 o
   7  17   1         10.98         10.07        14.17 o
   8  17   1          3.03          3.79        10.45 o
   9  17   1        417.03        453.92        31.76 o
  10  17   1        181.27        177.43        21.22 o
  11  17   1          2.72          5.97        15.58 o
  12  17   1          4.74         29.77        17.03 o
  13  17   1          0.06         -9.88         9.88 o
 -13  18   1         58.27         30.65        10.81 o
 -12  18   1          0.15          8.05        18.07 o
 -11  18   1        122.59         92.54        24.54 o
 -10  18   1          9.37         38.90        20.60 o
  -9  18   1         18.76         21.32        10.04 o
  -8  18   1          1.14         14.14         8.39 o
  -7  18   1        538.79        531.99        31.32 o
  -6  18   1         15.18          7.81         7.38 o
  -5  18   1          0.10          4.52         6.33 o
  -4  18   1          3.98          6.11         9.42 o
  -3  18   1        302.80        333.28        22.20 o
  -2  18   1         25.02         22.01         6.55 o
  -1  18   1         41.05         39.55         7.81 o
   0  18   1       2679.70       2788.24        52.21 o
   1  18   1        672.04        592.64        24.58 o
   2  18   1        643.35        711.53        31.74 o
   3  18   1       1726.92       1607.06        46.89 o
   4  18   1         44.57         53.49        15.52 o
   5  18   1        326.05        362.48        19.96 o
   6  18   1         84.66         82.53        15.02 o
   7  18   1        719.85        680.08        52.99 o
   8  18   1         58.97         54.45         9.35 o
   9  18   1        100.82         81.33        12.43 o
  10  18   1        297.45        239.11        23.34 o
  11  18   1          6.57         18.56        24.49 o
  12  18   1          2.44        -10.71        15.66 o
  13  18   1         16.52         16.34         8.33 o
 -13  19   1         16.82          7.01        13.90 o
 -12  19   1         10.77          0.98        13.20 o
 -11  19   1        942.35        863.10        60.19 o
 -10  19   1        470.21        436.43        44.25 o
  -9  19   1        573.96        448.78        27.96 o
  -8  19   1        768.27        800.36        52.73 o
  -7  19   1          8.69         21.82        10.66 o
  -6  19   1       5874.02       5940.31       140.55 o
  -5  19   1        169.57        213.87        16.68 o
  -4  19   1        463.98        433.81        28.27 o
  -3  19   1         48.00         76.16        12.71 o
  -2  19   1        142.50        165.38        13.62 o
  -1  19   1       2642.07       2253.73        47.70 o
   0  19   1      10609.12      10965.98       106.49 o
   1  19   1      22441.08      22815.68       589.42 o
   2  19   1        950.27        919.31        36.73 o
   3  19   1       1720.98       1549.62        47.74 o
   4  19   1         92.24         89.69        21.01 o
   5  19   1        460.73        526.04        27.34 o
   6  19   1         13.42          8.27        13.32 o
   7  19   1        362.55        438.56        43.86 o
   8  19   1        107.62        114.22        18.55 o
   9  19   1        445.04        450.53        25.81 o
  10  19   1          0.61          8.31        10.75 o
  11  19   1         14.84         25.63        15.93 o
  12  19   1        269.66        368.76        35.81 o
  13  19   1         26.07          9.86         8.48 o
 -13  20   1         12.85          5.13         7.53 o
 -12  20   1        118.35        174.46        26.57 o
 -11  20   1         80.33         90.95        22.79 o
 -10  20   1       1166.42       1065.12        54.86 o
  -9  20   1         72.16         81.84        14.57 o
  -8  20   1         80.49        129.94        15.94 o
  -7  20   1        503.33        483.45        30.80 o
  -6  20   1         26.44         51.50        11.86 o
  -5  20   1        916.25        750.24        39.57 o
  -4  20   1        934.33       1176.24        47.64 o
  -3  20   1       1098.80       1258.87        42.29 o
  -2  20   1       6988.46       6871.81       130.57 o
   0  20   1      11124.31      11899.06       196.98 o
   1  20   1      25738.48      27128.67       252.92 o
   2  20   1        170.67        154.54        16.97 o
   3  20   1       4193.66       4345.46       105.21 o
   4  20   1       1868.78       2172.61        95.45 o
   5  20   1        611.96        464.69        26.36 o
   6  20   1        180.85        128.85        23.85 o
   7  20   1        246.32        173.81        28.15 o
   8  20   1       1708.65       1599.92        51.87 o
   9  20   1       1013.50        985.38        41.02 o
  10  20   1       1279.62       1103.90        42.63 o
  11  20   1        355.28        368.24        39.10 o
  12  20   1          1.19         25.69        14.51 o
  13  20   1          8.41          8.80         6.68 o
 -13  21   1          0.15          1.39        12.65 o
 -12  21   1        450.94        500.69        39.71 o
 -11  21   1         13.65         12.17        23.40 o
 -10  21   1        144.86         79.00        17.65 o
  -9  21   1         97.63         98.00        21.01 o
  -8  21   1         71.28         40.85        13.22 o
  -7  21   1        186.07        182.07        22.54 o
  -6  21   1         14.70         21.21        10.17 o
  -5  21   1         18.17         16.70        10.92 o
  -4  21   1        481.04        458.36        31.16 o
  -3  21   1        105.46        125.89        15.87 o
  -2  21   1         25.79         44.19        11.81 o
  -1  21   1       1774.16       1620.77        43.26 o
   0  21   1       5097.36       5588.90        80.73 o
   1  21   1        197.71        221.21        16.47 o
   2  21   1        121.80        164.20        17.52 o
   3  21   1       1172.31       1291.11        59.62 o
   4  21   1       1740.43       1724.14        69.72 o
   5  21   1       2457.08       2407.85       103.63 o
   6  21   1        591.97        552.65        48.60 o
   7  21   1        267.73        285.36        29.59 o
   8  21   1       2230.81       2075.65        59.32 o
   9  21   1       2102.01       2050.33        59.17 o
  10  21   1         52.19         64.11        13.20 o
  11  21   1         76.22        114.56        23.30 o
  12  21   1        180.10        154.10        22.59 o
  13  21   1        644.20        599.18        48.28 o
 -13  22   1         21.27         15.52         8.68 o
 -12  22   1         33.67         30.52        14.35 o
 -11  22   1        392.99        372.13        39.75 o
 -10  22   1        385.16        360.18        32.12 o
  -9  22   1          9.24         29.23        14.51 o
  -8  22   1        513.49        477.84        31.89 o
  -7  22   1         87.87         66.27        10.33 o
  -6  22   1         65.81         48.29        10.99 o
  -5  22   1        397.88        382.02        30.20 o
  -4  22   1        286.88        245.53        23.98 o
  -3  22   1        108.59         99.22        16.66 o
  -2  22   1        169.69        161.58        18.23 o
  -1  22   1       3453.70       3532.80        98.86 o
   0  22   1        149.99        203.28        14.75 o
   1  22   1       1263.15       1202.88        38.80 o
   2  22   1        357.65        363.76        26.40 o
   3  22   1         59.99         46.23        15.40 o
   4  22   1          4.65          7.69        11.14 o
   5  22   1        600.19        594.91        41.17 o
   6  22   1        252.30        230.28        32.15 o
   7  22   1        788.17        814.92        37.01 o
   8  22   1        186.69        196.33        19.30 o
   9  22   1        284.81        265.23        22.04 o
  10  22   1        360.78        354.06        24.45 o
  11  22   1         82.41         58.71        15.30 o
  12  22   1         75.25        104.25        21.58 o
  13  22   1          1.60         22.75        11.90 o
 -12  23   1          4.68         -1.98        12.45 o
 -11  23   1        195.35        181.05        28.33 o
 -10  23   1        204.65        218.33        26.07 o
  -9  23   1         21.74          6.23        10.58 o
  -8  23   1         14.63        -18.03        18.03 o
  -7  23   1         77.76         98.79        14.03 o
  -6  23   1        130.99        118.44        16.05 o
  -5  23   1          0.20          6.05         9.46 o
  -4  23   1         76.01         56.69        13.80 o
  -3  23   1        422.61        420.82        29.85 o
  -2  23   1        208.48        245.31        22.01 o
  -1  23   1        113.85        120.83        14.14 o
   0  23   1        311.01        374.23        22.60 o
   1  23   1        287.67        276.00        19.73 o
   2  23   1         15.72          8.94         8.31 o
   3  23   1         32.13         41.64        15.13 o
   4  23   1          9.80          7.52        13.63 o
   5  23   1       1960.63       1998.60        66.35 o
   6  23   1         22.75         13.51        21.64 o
   7  23   1        287.19        298.90        23.01 o
   8  23   1          0.63         -0.86         9.69 o
   9  23   1        417.47        387.59        26.60 o
  10  23   1        175.84        160.48        19.21 o
  11  23   1        257.22        281.53        25.87 o
  12  23   1         71.95         63.23        15.00 o
 -12  24   1        238.99        227.07        24.98 o
 -11  24   1        210.40        227.24        23.56 o
 -10  24   1        888.45        801.05        46.07 o
  -9  24   1         70.75         82.69        15.36 o
  -8  24   1        156.30        143.28        19.48 o
  -7  24   1        543.42        549.02        30.98 o
  -6  24   1         22.67         20.93         9.67 o
  -5  24   1       3163.66       3212.07        77.22 o
  -4  24   1        252.46        284.87        27.97 o
  -3  24   1       1453.97       1380.10        53.56 o
  -2  24   1       1185.67       1473.70        54.39 o
  -1  24   1         19.35         51.32        10.42 o
   0  24   1        726.83        891.31        55.25 o
   1  24   1       1301.45       1494.16        54.07 o
   2  24   1       1135.78       1018.82        44.70 o
   3  24   1         50.04         60.94        16.90 o
   4  24   1       3934.03       4012.48        93.32 o
   5  24   1        952.62        971.84        47.59 o
   6  24   1       2076.00       1834.40        78.40 o
   7  24   1        201.11        203.87        20.48 o
   8  24   1        222.40        272.33        24.32 o
   9  24   1       1135.65        968.50        40.20 o
  10  24   1        148.68        181.75        19.94 o
  11  24   1        271.24        199.04        21.74 o
  12  24   1          4.53          0.30         9.94 o
 -12  25   1         28.11         43.85        30.60 o
 -11  25   1       1464.80       1556.27        55.43 o
 -10  25   1        191.69        213.34        33.36 o
  -9  25   1       8046.12       8352.39       131.91 o
  -8  25   1       2654.17       2821.17        90.14 o
  -7  25   1        128.77        118.29        13.58 o
  -6  25   1       2193.27       2103.30        65.44 o
  -5  25   1       1199.40       1277.85        50.03 o
  -4  25   1       1928.46       1586.75        61.53 o
  -3  25   1       9097.80       8994.73       240.68 o
  -2  25   1       8457.44       8384.92       132.42 o
  -1  25   1       4603.86       4379.32        94.51 o
   0  25   1         79.37        119.66        14.66 o
   1  25   1       4658.83       4604.94       115.46 o
   2  25   1       1245.92       1236.40        50.63 o
   3  25   1        386.49        475.77        40.49 o
   4  25   1       1069.26       1193.39        52.20 o
   5  25   1      15909.79      16371.93       237.72 o
   6  25   1        967.82        935.47        39.73 o
   7  25   1       3457.40       3467.78        84.76 o
   8  25   1        508.02        463.67        31.32 o
   9  25   1       1887.96       1871.40        55.04 o
  10  25   1        103.72         72.22        12.42 o
  11  25   1        954.62       1032.19        44.99 o
  12  25   1        281.11        338.37        26.67 o
 -12  26   1        113.95        113.09        16.97 o
 -11  26   1        285.22        280.71        24.01 o
 -10  26   1        299.45        296.23        28.53 o
  -9  26   1        175.16        138.13        18.74 o
  -8  26   1        712.50        691.56        45.47 o
  -7  26   1         61.19         60.61        10.23 o
  -6  26   1        326.91        277.76        22.46 o
  -5  26   1        836.91        823.50        40.42 o
  -4  26   1       1461.97       1383.41        58.61 o
  -3  26   1        156.32        172.08        27.20 o
  -2  26   1          1.47         12.29        12.22 o
  -1  26   1        469.89        413.50        30.56 o
   0  26   1        316.15        365.10        23.94 o
   1  26   1        990.70       1045.00        48.40 o
   2  26   1        664.05        637.15        32.75 o
   3  26   1        486.71        514.58        42.51 o
   4  26   1         82.37         82.26        15.62 o
   5  26   1       1236.68       1292.91        56.00 o
   6  26   1        296.07        281.05        20.13 o
   7  26   1        603.17        645.55        33.24 o
   8  26   1        836.54        807.49        37.20 o
   9  26   1        101.47         83.14        12.97 o
  10  26   1          7.37         24.91         9.18 o
  11  26   1        515.47        526.93        31.27 o
  12  26   1         99.73         90.67        20.58 o
 -12  27   1          0.57         -3.59        14.92 o
 -11  27   1         82.63         67.56        18.12 o
 -10  27   1       1030.33       1037.80        49.46 o
  -9  27   1        174.97        150.43        18.02 o
  -8  27   1         22.21         27.03        13.03 o
  -7  27   1        208.76        184.74        16.81 o
  -6  27   1         67.28         57.35        12.98 o
  -5  27   1        884.73        875.74        27.68 o
  -4  27   1        281.09        255.85        26.76 o
  -3  27   1          7.04         21.88        13.47 o
  -2  27   1         67.81         47.99        16.04 o
  -1  27   1          0.15         -5.67        11.29 o
   0  27   1        212.34        205.05        19.68 o
   1  27   1       1219.99       1205.09        71.34 o
   2  27   1        196.16        174.55        20.58 o
   3  27   1        210.06        193.44        29.81 o
   4  27   1         64.46         30.84         9.81 o
   5  27   1         81.93         86.78        12.67 o
   6  27   1       1771.42       1717.89        49.27 o
   7  27   1         36.67         25.94        11.38 o
   8  27   1         28.78         18.77        10.61 o
   9  27   1        240.05        221.42        17.68 o
  10  27   1          1.91         -1.68         9.58 o
  11  27   1        742.36        754.50        35.45 o
  12  27   1         48.55         43.64        15.01 o
 -11  28   1         11.06         12.84         9.15 o
 -10  28   1          1.68          2.25        12.68 o
  -9  28   1        161.19        123.58        17.43 o
  -8  28   1        205.32        207.63        25.48 o
  -7  28   1          6.64          5.41        10.14 o
  -6  28   1         93.21        103.50        13.83 o
  -5  28   1       1206.01       1177.47        44.02 o
  -4  28   1       1186.99       1172.45        55.63 o
  -3  28   1        554.20        579.21        47.40 o
  -2  28   1        204.24        229.06        24.27 o
  -1  28   1         32.14         51.29        15.49 o
   0  28   1        234.88        252.98        21.43 o
   1  28   1          0.20         16.43        11.14 o
   2  28   1         41.79         52.99        14.27 o
   3  28   1          2.56          5.08        14.23 o
   4  28   1         78.97         74.80        10.67 o
   5  28   1         52.33         33.28        13.47 o
   6  28   1       1842.00       1948.97        52.82 o
   7  28   1          0.05          4.98        12.41 o
   8  28   1         23.37         22.81         9.19 o
   9  28   1         87.90         60.41        10.38 o
  10  28   1        286.18        307.57        22.91 o
  11  28   1        300.21        315.77        22.44 o
 -11  29   1         42.81         19.34         9.37 o
 -10  29   1         51.21         43.24        11.91 o
  -9  29   1          0.06         57.90        34.29 o
  -8  29   1        803.63        850.16        48.60 o
  -7  29   1       3453.35       3541.30        88.43 o
  -6  29   1       2046.10       1924.75        57.20 o
  -5  29   1       8048.32       7950.74       114.85 o
  -4  29   1         44.54         59.87        12.91 o
  -3  29   1         60.17         61.25        14.67 o
  -2  29   1        332.43        324.28        29.73 o
  -1  29   1          0.08         26.46        13.26 o
   0  29   1        149.92        136.24        16.55 o
   1  29   1         20.57         16.71        10.88 o
   2  29   1         44.41         42.86        18.75 o
   3  29   1        361.18        330.20        45.31 o
   4  29   1        170.70        160.10        15.40 o
   5  29   1      13746.65      13599.44       168.34 o
   6  29   1        986.90       1098.00        44.35 o
   7  29   1         37.02         70.63        13.92 o
   8  29   1        102.72         83.57        14.29 o
   9  29   1        544.73        549.89        25.93 o
  10  29   1        364.42        361.31        23.33 o
  11  29   1         12.41         15.06        14.45 o
 -11  30   1        965.48       1035.24        36.32 o
 -10  30   1        692.59        690.36        31.40 o
  -9  30   1         40.85         65.66        13.55 o
  -8  30   1       3488.06       3519.60       140.25 o
  -7  30   1        106.11        141.05        19.77 o
  -6  30   1      17705.47      17382.29       191.78 o
  -5  30   1       3902.82       3596.28        77.57 o
  -4  30   1       2228.29       1927.03        62.41 o
  -3  30   1        426.77        422.51        23.70 o
  -2  30   1       5381.21       4991.21       136.59 o
  -1  30   1        312.74        306.48        28.87 o
   0  30   1        917.96        837.65        38.50 o
   1  30   1        424.98        554.73        38.33 o
   2  30   1        437.51        443.68        53.46 o
   3  30   1        120.18        129.43        16.68 o
   4  30   1      12620.24      12387.31       176.37 o
   5  30   1       3724.06       3741.82        89.03 o
   6  30   1       4171.84       3686.45        97.02 o
   7  30   1       1098.38       1166.30        49.67 o
   8  30   1         44.90         58.03        12.21 o
   9  30   1          0.00          9.87         9.61 o
  10  30   1        212.10        234.67        18.70 o
  11  30   1        397.90        456.35        29.78 o
 -11  31   1         20.02         23.26        15.11 o
 -10  31   1        288.65        312.35        20.50 o
  -9  31   1       1521.43       1491.76        50.56 o
  -8  31   1         13.99         -5.66        11.32 o
  -7  31   1        690.96        697.01        45.54 o
  -6  31   1       2601.19       2560.97        73.75 o
  -5  31   1       1915.32       1915.96        57.25 o
  -4  31   1       3045.44       3018.49        79.14 o
  -3  31   1        272.38        235.44        19.46 o
  -2  31   1        935.30        911.72        37.88 o
  -1  31   1       3248.66       3064.08        75.77 o
   0  31   1       1256.75       1233.69        43.38 o
   1  31   1        685.63        628.40        31.20 o
   2  31   1        224.13        257.37        26.85 o
   3  31   1        628.35        617.90        36.31 o
   4  31   1          1.66          0.98        10.54 o
   5  31   1       2321.10       2249.04        80.61 o
   6  31   1       1134.82       1016.22        54.90 o
   7  31   1         73.91         33.95        24.10 o
   8  31   1        250.58        273.96        26.92 o
   9  31   1        658.68        709.96        34.39 o
  10  31   1        751.12        780.78        37.36 o
  11  31   1         24.46         44.18        15.43 o
 -10  32   1         12.90          9.47         7.04 o
  -9  32   1        215.21        249.75        21.11 o
  -8  32   1         91.66        103.53        18.04 o
  -7  32   1        434.22        472.19        37.57 o
  -6  32   1        235.17        243.58        24.58 o
  -5  32   1       1174.08       1150.89        49.72 o
  -4  32   1       1743.22       1814.64        54.90 o
  -3  32   1          8.20         -1.99        10.82 o
  -2  32   1          1.67         -9.86         9.86 o
  -1  32   1        268.22        256.47        26.98 o
   0  32   1          1.85          6.00        16.20 o
   1  32   1         54.47         45.33        14.56 o
   2  32   1         53.00         50.02        12.22 o
   3  32   1        498.29        517.14        35.84 o
   4  32   1         68.69         70.28        16.37 o
   5  32   1         11.67          9.35        11.64 o
   6  32   1       1921.62       1931.37        75.08 o
   7  32   1        553.36        550.39        38.80 o
   8  32   1          0.82         18.73        13.18 o
   9  32   1          8.70         -4.72        10.63 o
  10  32   1          1.15          2.15         8.66 o
 -10  33   1        256.36        292.01        17.61 o
  -9  33   1          6.46         14.88         9.03 o
  -8  33   1         30.05         16.31        10.78 o
  -7  33   1        215.17        261.69        28.94 o
  -6  33   1       3281.42       3374.54        75.33 o
  -5  33   1        281.54        275.74        25.97 o
  -4  33   1         30.47         19.10         8.67 o
  -3  33   1       1624.30       1615.55        51.80 o
  -2  33   1        367.80        341.12        24.29 o
  -1  33   1          1.90          8.24        10.63 o
   0  33   1         31.75         25.18        10.70 o
   1  33   1         99.11         63.69        15.89 o
   2  33   1         94.78         66.73        13.50 o
   3  33   1        383.48        391.36        29.52 o
   4  33   1       1906.64       1868.49        63.18 o
   5  33   1       3535.55       3619.88       102.93 o
   6  33   1        484.50        509.99        38.75 o
   7  33   1          6.53         12.67        13.96 o
   8  33   1         36.42          1.58        11.51 o
   9  33   1         22.62         20.15        13.03 o
  10  33   1         14.43          9.95         7.77 o
 -10  34   1        745.03        877.93        41.09 o
  -9  34   1         96.27        118.67        14.56 o
  -8  34   1         25.40         16.21        11.69 o
  -7  34   1        848.71        841.29        46.85 o
  -6  34   1        403.87        375.97        25.82 o
  -5  34   1       1701.14       1717.96        59.99 o
  -4  34   1        369.97        350.77        24.59 o
  -3  34   1        276.54        251.65        21.00 o
  -2  34   1       1132.19       1002.30        45.81 o
  -1  34   1       1409.95       1305.12        52.06 o
   0  34   1       2162.03       2333.56        69.58 o
   1  34   1          3.75          3.10        11.88 o
   2  34   1         48.95         48.33        15.10 o
   3  34   1        267.11        248.37        24.01 o
   4  34   1         47.72         37.89        13.18 o
   5  34   1        343.90        303.60        31.70 o
   6  34   1       1834.21       1747.20        70.13 o
   7  34   1        114.25        104.50        16.07 o
   8  34   1        220.81        210.70        23.15 o
   9  34   1       1150.33       1223.29        47.00 o
  10  34   1         10.43          6.22         8.69 o
  -9  35   1       1239.82       1367.32        40.20 o
  -8  35   1        254.54        188.82        18.48 o
  -7  35   1        652.22        625.36        39.61 o
  -6  35   1        988.94       1011.45        44.94 o
  -5  35   1        211.52        228.15        22.87 o
  -4  35   1       1090.34       1082.80        42.42 o
  -3  35   1         26.74         26.57         9.38 o
  -2  35   1        231.66        217.22        22.38 o
  -1  35   1       5257.00       5179.59       103.89 o
   0  35   1       4494.27       4710.27        98.94 o
   1  35   1      10968.38      11081.42       194.50 o
   2  35   1       2044.18       1885.18        90.76 o
   3  35   1       1053.41       1335.12        53.17 o
   4  35   1        165.49        183.60        20.61 o
   5  35   1         31.98         28.48        13.71 o
   6  35   1        292.92        260.77        28.23 o
   7  35   1       1420.59       1361.12        48.80 o
   8  35   1        600.62        686.87        38.22 o
   9  35   1        617.97        640.29        32.38 o
  -9  36   1        987.50       1021.31        32.08 o
  -8  36   1         64.62         65.16        12.35 o
  -7  36   1        131.84        127.63        19.40 o
  -6  36   1         10.56         33.53        13.38 o
  -5  36   1        732.42        784.67        39.97 o
  -4  36   1        540.84        573.47        30.65 o
  -3  36   1        221.20        186.94        18.31 o
  -2  36   1        106.63        105.01        15.32 o
  -1  36   1        356.66        358.47        28.94 o
   0  36   1        240.06        182.40        26.39 o
   1  36   1         22.09         27.49        17.26 o
   2  36   1        113.63         98.42        18.27 o
   3  36   1         80.69         83.51        14.28 o
   4  36   1          0.82         -4.95        12.54 o
   5  36   1        889.93        888.29        50.18 o
   6  36   1       1856.63       1775.68        67.64 o
   7  36   1         19.92         12.13        10.28 o
   8  36   1         61.24         53.51        12.67 o
   9  36   1         34.95         32.99        16.66 o
  -9  37   1         14.92         21.53         8.23 o
  -8  37   1        228.27        201.82        16.46 o
  -7  37   1          5.15          4.17        12.32 o
  -6  37   1         29.03          5.94        12.57 o
  -5  37   1        783.42        823.78        36.23 o
  -4  37   1        150.90        168.10        19.77 o
  -3  37   1         65.98         42.31        10.92 o
  -2  37   1         13.70          6.42         9.48 o
  -1  37   1        240.56        192.81        19.07 o
   0  37   1         75.72        110.65        21.09 o
   1  37   1         16.65         21.78        22.83 o
   2  37   1        327.90        319.34        27.44 o
   3  37   1        284.52        289.44        25.26 o
   4  37   1        146.36        139.04        18.93 o
   5  37   1          9.52          9.68        11.83 o
   6  37   1       1680.35       1705.34        64.43 o
   7  37   1         72.35         75.63        14.56 o
   8  37   1        108.59        136.79        25.42 o
   9  37   1         77.19         72.15        17.30 o
  -8  38   1         29.81         22.52         9.83 o
  -7  38   1        101.42         93.04        17.56 o
  -6  38   1         18.30         10.06        11.94 o
  -5  38   1         99.56         87.73        32.11 o
  -4  38   1        157.30        196.25        21.07 o
  -3  38   1         20.33          9.78         9.83 o
  -2  38   1          0.08         -6.43        11.54 o
  -1  38   1        715.18        642.53        33.00 o
   0  38   1        966.00        941.94        52.34 o
   1  38   1        614.03        555.27        40.74 o
   2  38   1        601.97        653.55        37.26 o
   3  38   1          3.31        -10.24        13.40 o
   4  38   1        226.07        249.86        23.08 o
   5  38   1        225.27        210.16        24.76 o
   6  38   1          2.13          0.74         9.45 o
   7  38   1         51.28         28.00         9.97 o
   8  38   1         25.09         39.32        13.51 o
  -8  39   1        429.55        486.45        25.95 o
  -7  39   1        595.05        698.76        36.03 o
  -6  39   1        211.03        225.86        28.37 o
  -5  39   1         50.46         65.54        20.47 o
  -4  39   1         12.92         18.58        14.38 o
  -3  39   1        188.90        199.48        20.83 o
  -2  39   1         29.20         49.46        13.37 o
  -1  39   1       1245.61       1092.94        46.93 o
   0  39   1       2806.76       2637.99        93.85 o
   1  39   1         79.65         48.62        15.62 o
   2  39   1        340.47        338.97        26.16 o
   3  39   1        225.19        189.86        25.74 o
   4  39   1       1970.28       1865.14        58.81 o
   5  39   1       1300.11       1325.23        56.43 o
   6  39   1        389.25        463.73        39.83 o
   7  39   1        488.56        554.52        39.95 o
   8  39   1         12.98          6.46        11.31 o
  -8  40   1        306.39        337.81        34.75 o
  -7  40   1        876.74       1032.71        40.29 o
  -6  40   1       1752.04       1734.01        82.67 o
  -5  40   1       1302.18       1355.69        68.74 o
  -4  40   1        882.55        762.93        51.71 o
  -3  40   1        541.58        535.86        31.49 o
  -2  40   1        233.58        262.16        26.79 o
  -1  40   1         13.86         -9.89        15.06 o
   0  40   1        128.99        137.33        21.71 o
   1  40   1        422.09        451.95        36.04 o
   2  40   1       2264.76       2329.10        71.97 o
   3  40   1        135.73        117.58        14.68 o
   4  40   1          1.75          4.44        11.37 o
   5  40   1        829.63        881.33        44.58 o
   6  40   1        101.76         83.23        18.80 o
   7  40   1          7.42          7.09        15.10 o
  -7  41   1         24.94         21.82        19.16 o
  -6  41   1         83.70        122.08        15.74 o
  -5  41   1          1.00         -8.27        19.37 o
  -4  41   1        121.16        126.43        18.58 o
  -3  41   1        763.91        810.83        43.10 o
  -2  41   1          1.80         -5.58        11.33 o
  -1  41   1       1658.69       1634.73        67.79 o
   0  41   1         38.05         47.77        17.35 o
   1  41   1        549.59        549.05        38.64 o
   2  41   1        355.51        332.09        26.24 o
   3  41   1        480.48        502.56        26.90 o
   4  41   1         99.67        103.50        15.18 o
   5  41   1        101.47        121.34        23.17 o
   6  41   1        139.00        180.52        23.64 o
   7  41   1        290.04        330.98        26.36 o
  -6  42   1        214.94        205.59        17.79 o
  -5  42   1        299.72        340.14        31.51 o
  -4  42   1          5.30          6.26         9.66 o
  -3  42   1          8.84          1.82        17.45 o
  -2  42   1         31.80         27.33        12.61 o
  -1  42   1        106.35        105.53        24.64 o
   0  42   1        196.99        210.65        31.22 o
   1  42   1        395.50        375.38        31.40 o
   2  42   1          0.08          6.15        14.07 o
   3  42   1         23.10         41.51        10.69 o
   4  42   1          0.92         -4.65         9.52 o
   5  42   1         95.14         78.92        17.08 o
   6  42   1         41.97         22.44        10.94 o
  -6  43   1          7.21         29.58        10.43 o
  -5  43   1         47.33         55.88        14.05 o
  -4  43   1        318.68        404.85        27.25 o
  -3  43   1         97.89         85.26        12.59 o
  -2  43   1          7.66         -1.34        10.57 o
  -1  43   1        422.33        437.03        39.98 o
   0  43   1        125.74        114.15        31.71 o
   1  43   1        509.02        481.96        33.70 o
   2  43   1        464.61        383.48        28.92 o
   3  43   1        342.21        296.82        21.14 o
   4  43   1        163.55        232.97        21.83 o
   5  43   1         32.24         65.62        15.21 o
   6  43   1          1.10        -15.65        15.65 o
  -5  44   1         42.58          3.72        31.42 o
  -4  44   1        306.10        373.71        24.09 o
  -3  44   1         12.56         22.51         8.52 o
  -2  44   1          2.25         -0.79         9.91 o
  -1  44   1         61.15        108.59        22.95 o
   0  44   1        506.17        401.95        38.17 o
   1  44   1        134.47        153.42        29.96 o
   2  44   1         63.85         34.82         9.98 o
   3  44   1         22.01          6.52         8.93 o
   4  44   1          4.17         -1.73         7.70 o
   5  44   1         57.49         66.14        19.96 o
  -4  45   1         14.71         12.06         8.27 o
  -3  45   1          1.55         13.10        10.15 o
  -2  45   1        188.22        189.80        19.06 o
  -1  45   1       1944.39       2218.89        63.06 o
   0  45   1        107.62         96.41        19.65 o
   1  45   1       4050.55       4512.57       175.10 o
   2  45   1        187.93        191.27        18.57 o
   3  45   1       3286.26       3622.67        70.55 o
   4  45   1        499.16        487.85        45.08 o
  -3  46   1         73.61         40.68        10.82 o
  -2  46   1          0.89         -3.98         8.64 o
  -1  46   1          2.55         -3.95         9.51 o
   0  46   1        127.48        146.57        21.17 o
   1  46   1        393.95        424.35        32.82 o
   2  46   1          1.57        -10.67        10.67 o
   3  46   1         89.60         77.06        18.40 o
  -1  47   1          0.07         -0.62        10.52 o
   0  47   1          3.72         -9.52         9.52 o
   1  47   1         42.53         66.30        14.17 o
 -14   0   2       1096.59       1377.11       111.36 o
 -12   0   2         37.93         83.67        42.68 o
 -10   0   2      14062.69      13019.61       181.46 o
  -8   0   2      22530.38      20909.17       371.44 o
  -6   0   2       9593.14       9764.18       120.83 o
  -4   0   2      73808.97      69195.73       530.65 o
  -2   0   2     153776.23     139927.23       524.87 o
   2   0   2      69674.26      70993.27       291.85 o
   4   0   2      62545.78      64651.98       187.70 o
   6   0   2      33009.27      38214.81       297.06 o
   8   0   2       6648.32       6812.95       331.93 o
  10   0   2       7825.11       7541.51       173.05 o
  12   0   2       4988.43       5046.48       144.16 o
  14   0   2        559.38        545.59        53.09 o
 -14   1   2        645.79        685.97        33.73 o
 -13   1   2        194.70        146.36        17.24 o
 -12   1   2       1111.60       1038.61        44.98 o
 -11   1   2        233.17        207.59        16.84 o
 -10   1   2       1044.91       1028.47        40.10 o
  -9   1   2        132.60        108.31        20.95 o
  -8   1   2        396.43        432.41        39.17 o
  -7   1   2        729.49        741.32        27.44 o
  -6   1   2        177.17        218.34        12.78 o
  -5   1   2       1121.95        990.48        23.52 o
  -3   1   2         17.76          7.91         5.04 o
  -2   1   2       6600.82       6790.76        53.90 o
  -1   1   2         13.14         23.06         3.15 o
   0   1   2       1341.30       1320.78        25.50 o
   1   1   2          1.13          7.32         4.00 o
   2   1   2      21879.76      20581.05       173.47 o
   3   1   2        660.18        618.98        14.52 o
   4   1   2       8284.95       8659.82       113.20 o
   5   1   2         57.93         54.07         6.89 o
   6   1   2        613.12        514.18        25.16 o
   7   1   2        195.29        216.57        17.96 o
   8   1   2        202.41        205.87        18.29 o
   9   1   2       1021.56       1070.52        43.60 o
  10   1   2        331.48        275.76        23.91 o
  11   1   2        342.90        330.93        32.66 o
  12   1   2        428.47        496.49        33.64 o
  13   1   2        576.67        592.78        47.30 o
  14   1   2       1061.11       1068.72        51.00 o
 -14   2   2          4.44        129.32        69.14 o
 -13   2   2          3.36         -0.22        10.87 o
 -12   2   2        179.02        168.83        26.83 o
 -11   2   2        109.81        106.45        13.24 o
 -10   2   2        682.82        628.35        28.54 o
  -9   2   2        317.77        316.80        36.49 o
  -8   2   2          1.26         -9.79        12.31 o
  -7   2   2         42.46         36.04         8.03 o
  -6   2   2        133.26        139.96        12.00 o
  -5   2   2        101.24         99.44         8.16 o
  -4   2   2         43.45         46.90         5.13 o
  -3   2   2          9.29          7.38         3.96 o
  -2   2   2         58.67         64.48         8.91 o
  -1   2   2          4.16         10.05         4.34 o
   0   2   2        130.23        142.74         6.89 o
   1   2   2        290.62        283.76         8.27 o
   2   2   2        352.10        423.15        22.81 o
   3   2   2        317.87        299.60         9.88 o
   4   2   2       1339.59       1444.89        21.60 o
   5   2   2          0.37          8.22         4.93 o
   6   2   2        170.52        164.08        14.83 o
   7   2   2        708.50        718.78        32.12 o
   8   2   2        142.57        139.97        16.15 o
   9   2   2        348.25        326.73        28.41 o
  10   2   2        617.99        552.25        33.39 o
  11   2   2        493.91        424.68        36.24 o
  12   2   2        636.26        620.42        36.64 o
  13   2   2        154.02        139.77        20.98 o
  14   2   2        270.50        272.60        27.16 o
 -14   3   2         13.57         39.54        11.34 o
 -13   3   2        468.61        439.55        32.52 o
 -12   3   2        193.50        185.54        25.24 o
 -11   3   2         57.41         35.26         9.65 o
 -10   3   2          4.76          9.04         7.77 o
  -9   3   2          5.52         -1.57        16.56 o
  -8   3   2        166.56        160.85        24.88 o
  -7   3   2         40.42         30.63         7.05 o
  -6   3   2        156.64        169.39        12.99 o
  -5   3   2        108.01        112.90        10.06 o
  -4   3   2         77.76         57.92         5.55 o
  -3   3   2          1.11          7.24         3.93 o
  -2   3   2        139.13        142.51         8.90 o
  -1   3   2        131.03        124.41         5.58 o
   0   3   2         10.22         37.48         5.95 o
   1   3   2        191.65        178.50         7.81 o
   2   3   2        552.50        524.66        13.37 o
   3   3   2          8.85          0.62         3.23 o
   4   3   2         59.22         61.60         5.42 o
   5   3   2        217.75        195.74        11.21 o
   6   3   2        241.73        238.57        17.77 o
   7   3   2         13.35         28.04         8.02 o
   8   3   2        140.06        139.61        16.16 o
   9   3   2        274.00        250.97        47.05 o
  10   3   2          6.80          8.46        10.48 o
  11   3   2        251.12        231.54        28.91 o
  12   3   2         49.77         52.12        21.97 o
  13   3   2         12.95         11.53        11.03 o
  14   3   2         80.25         82.70        15.92 o
 -14   4   2          0.42          8.49        10.52 o
 -13   4   2        434.26        469.91        42.87 o
 -12   4   2        629.73        602.58        30.97 o
 -11   4   2       4687.35       4224.00        92.39 o
 -10   4   2      10848.87      10177.70       105.62 o
  -9   4   2       2594.12       2477.61        97.35 o
  -8   4   2        273.59        259.66        42.39 o
  -7   4   2        389.45        399.19        20.59 o
  -6   4   2        999.12       1003.79        30.96 o
  -5   4   2       5581.74       5648.19        60.89 o
  -4   4   2        865.13        872.07        19.57 o
  -3   4   2        136.44        146.85         8.26 o
  -2   4   2       3623.60       3598.81        37.16 o
  -1   4   2        503.09        572.70        10.36 o
   0   4   2          4.60          6.24         3.99 o
   1   4   2        420.30        422.53        16.60 o
   2   4   2       1715.67       1799.47        36.40 o
   3   4   2       7494.82       7271.79        77.49 o
   4   4   2          3.44         35.74        13.11 o
   5   4   2       2924.29       2895.39        46.14 o
   6   4   2       2988.51       3580.70        64.32 o
   7   4   2       5951.83       6818.89       183.25 o
   8   4   2        160.63        174.16        17.37 o
   9   4   2        239.89        208.20        23.81 o
  10   4   2       2629.64       2500.97        71.95 o
  11   4   2       3979.73       3692.60        87.98 o
  12   4   2       4732.50       4647.55       197.97 o
  13   4   2          4.39          6.79        11.17 o
  14   4   2        376.60        435.89        32.43 o
 -14   5   2        430.13        455.32        26.40 o
 -13   5   2       1484.66       1538.45        58.35 o
 -12   5   2        355.75        353.48        24.62 o
 -11   5   2       6429.64       6697.10       126.04 o
 -10   5   2       1387.95       1296.78        38.25 o
  -9   5   2       1096.24        926.87        61.04 o
  -8   5   2       1556.43       1661.30        59.94 o
  -7   5   2       8200.56       8698.23       171.79 o
  -6   5   2          8.52         23.94         8.13 o
  -5   5   2       3895.87       4243.37        47.05 o
  -4   5   2      69165.60      68266.19       439.33 o
  -3   5   2       7511.99       8642.42        63.33 o
  -2   5   2       8182.68       8776.59        64.48 o
  -1   5   2      39665.09      42328.54       311.65 o
   0   5   2      12815.56      12713.71       227.64 o
   1   5   2       6090.44       5667.49        58.07 o
   2   5   2      32037.62      28988.99       564.46 o
   3   5   2     242455.78     233590.81      2978.55 o
   4   5   2       2319.84       2257.53        27.09 o
   5   5   2      50369.65      51149.14       361.87 o
   6   5   2       3302.85       3941.93        68.16 o
   7   5   2       8531.03      10403.89       159.86 o
   8   5   2       5802.87       6377.79       128.22 o
   9   5   2        483.27        578.50        38.28 o
  10   5   2        213.83        204.49        21.91 o
  11   5   2       6428.08       5971.85       131.44 o
  12   5   2         44.57         60.14        23.20 o
  13   5   2        328.95        296.33        27.32 o
  14   5   2        281.19        288.91        27.41 o
 -14   6   2        263.10        329.03        32.91 o
 -13   6   2       1117.90       1165.71        42.95 o
 -12   6   2       1713.04       1742.61        51.41 o
 -11   6   2       2250.77       2242.60        65.88 o
 -10   6   2       1653.68       1606.97        42.18 o
  -9   6   2        136.11        121.55        23.66 o
  -8   6   2        155.71        203.34        21.56 o
  -7   6   2         73.25         85.92        12.80 o
  -6   6   2       2715.50       2887.13        51.47 o
  -5   6   2        493.87        526.78        19.61 o
  -4   6   2       3650.44       3545.58        41.75 o
  -3   6   2       1568.57       1453.03        26.71 o
  -2   6   2      11709.73      11585.72        97.44 o
  -1   6   2       2911.96       2966.82        34.50 o
   0   6   2       8988.34       9153.52       113.83 o
   1   6   2       3230.31       3129.98        38.24 o
   2   6   2        663.39        583.81        13.49 o
   3   6   2       7907.52       8446.06        49.42 o
   4   6   2       5756.87       5892.56        81.73 o
   5   6   2       1083.72       1031.73        25.19 o
   6   6   2       1344.39       1513.82        66.19 o
   7   6   2       2938.77       3116.85        66.52 o
   8   6   2        430.22        433.37        31.17 o
   9   6   2       2175.52       2151.56        72.33 o
  10   6   2         89.98         95.34        15.89 o
  11   6   2       1219.57       1112.65        56.57 o
  12   6   2        169.45        156.04        26.98 o
  13   6   2          6.66         25.24        12.11 o
  14   6   2        326.25        331.29        28.05 o
 -14   7   2         51.95         61.55        14.67 o
 -13   7   2          1.42         14.11        10.28 o
 -12   7   2        325.28        327.91        25.99 o
 -11   7   2        142.01        106.70        19.30 o
 -10   7   2         43.53         33.60        10.20 o
  -9   7   2         36.10         16.82        14.29 o
  -8   7   2        620.20        650.90        38.55 o
  -7   7   2          3.24         13.23         8.92 o
  -6   7   2        983.96       1011.77        34.77 o
  -5   7   2        223.87        230.66        13.59 o
  -4   7   2         19.46         21.26         6.14 o
  -3   7   2          1.36          3.47         3.57 o
  -2   7   2       1059.51       1062.96        17.83 o
  -1   7   2       1495.93       1401.78        24.71 o
   0   7   2        958.40        952.65        20.92 o
   1   7   2        896.69        928.51        23.72 o
   2   7   2        220.96        170.24         8.13 o
   3   7   2        265.09        227.51         7.80 o
   4   7   2       1152.57       1161.11        20.91 o
   5   7   2         35.31         28.90         6.04 o
   6   7   2        401.65        411.19        19.71 o
   7   7   2        177.27        181.93        17.57 o
   8   7   2        731.66        745.47        40.66 o
   9   7   2        468.90        480.37        35.80 o
  10   7   2        353.85        385.24        26.20 o
  11   7   2        139.98        135.54        24.28 o
  12   7   2        879.38        854.86        59.75 o
  13   7   2        295.44        301.45        27.55 o
  14   7   2         18.53         43.59        13.54 o
 -14   8   2          0.06        -11.23        11.23 o
 -13   8   2         20.75         26.50         9.37 o
 -12   8   2        125.91        136.45        18.09 o
 -11   8   2          0.40         -2.20        16.36 o
 -10   8   2          8.98         17.30         8.94 o
  -9   8   2          9.37         16.43        15.08 o
  -8   8   2         25.56         20.49        10.74 o
  -7   8   2         44.23         35.89        10.83 o
  -6   8   2         64.80         61.16        10.42 o
  -5   8   2        162.96        130.20        11.96 o
  -4   8   2         59.37         56.09         5.95 o
  -3   8   2        155.92        145.52         7.93 o
  -2   8   2         44.51         42.35         4.37 o
  -1   8   2        269.41        258.13         9.98 o
   0   8   2         94.81         76.78         5.76 o
   1   8   2        211.14        201.04        10.48 o
   2   8   2         33.77         60.56         6.30 o
   3   8   2        150.82        159.33         7.56 o
   4   8   2        136.22        103.42         7.06 o
   5   8   2        159.72        144.49        11.08 o
   6   8   2        775.22        869.48        28.74 o
   7   8   2         73.70         97.79        12.43 o
   8   8   2        280.51        276.65        25.72 o
   9   8   2         49.28         30.33        34.43 o
  10   8   2        185.98        167.70        17.94 o
  11   8   2         12.17         -0.78        12.59 o
  12   8   2         72.03         66.48        20.39 o
  13   8   2         49.05         45.30        12.72 o
  14   8   2         32.68         32.68        36.50 o
 -14   9   2        278.83        224.93        27.56 o
 -13   9   2          4.80          6.35         9.51 o
 -12   9   2        577.58        555.47        33.92 o
 -11   9   2        302.77        293.94        29.02 o
 -10   9   2       1429.90       1403.84        39.65 o
  -9   9   2         55.38         37.29        27.15 o
  -8   9   2          4.11         17.49        14.82 o
  -7   9   2       4303.20       4607.61       165.62 o
  -6   9   2        909.54        928.88        32.96 o
  -5   9   2        570.45        662.30        26.10 o
  -4   9   2       2011.23       2267.44        35.55 o
  -3   9   2        128.69        130.54         8.34 o
  -2   9   2       5354.36       5595.15        41.77 o
  -1   9   2        798.19        861.31        16.65 o
   0   9   2        143.09        130.75         8.27 o
   1   9   2      47872.28      45204.70       433.30 o
   2   9   2       3648.31       3798.73        77.40 o
   3   9   2      12876.56      12664.33        70.09 o
   4   9   2       3979.10       4135.63        41.86 o
   5   9   2        630.55        485.87        18.27 o
   6   9   2      11429.30      12571.44       147.27 o
   7   9   2        521.04        517.59        27.82 o
   8   9   2       4072.79       3878.67        94.11 o
   9   9   2       1801.47       1805.76        53.91 o
  10   9   2        309.68        314.27        24.54 o
  11   9   2        963.58        889.18        50.06 o
  12   9   2         55.07         56.93        17.79 o
  13   9   2        109.42        104.64        17.57 o
  14   9   2        201.04        269.86        24.31 o
 -14  10   2       1199.52       1315.04        40.81 o
 -13  10   2        286.03        264.78        21.04 o
 -12  10   2        382.82        419.52        32.43 o
 -11  10   2          1.76         27.65        19.56 o
 -10  10   2       1175.60       1159.48        36.40 o
  -9  10   2       1245.57       1225.12        56.34 o
  -8  10   2         56.34         45.40        14.23 o
  -7  10   2       7016.90       7325.41       243.38 o
  -6  10   2      24299.82      29457.65       188.74 o
  -5  10   2      96670.62     103309.95       414.62 o
  -4  10   2     126265.16     128374.44       891.08 o
  -3  10   2     122811.49     121108.96      1134.62 o
  -2  10   2       7753.35       7125.38       100.14 o
   0  10   2          3.40         33.32         7.32 o
   1  10   2      45716.69      43838.91       374.13 o
   2  10   2      24632.17      23851.38       128.33 o
   3  10   2        595.68        823.85        17.89 o
   4  10   2      65914.25      69172.28       270.23 o
   6  10   2       4141.19       5509.90        87.30 o
   7  10   2       1268.70       1155.71        48.69 o
   8  10   2         15.72         48.80        12.93 o
   9  10   2          9.84         32.66         9.12 o
  10  10   2       8841.02       8294.13       134.70 o
  11  10   2        282.46        246.72        28.01 o
  12  10   2       1302.05       1301.24        72.16 o
  13  10   2        609.41        663.75        37.83 o
  14  10   2        331.67        424.52        28.95 o
 -14  11   2        163.49        158.12        14.41 o
 -13  11   2         17.22          8.78         8.75 o
 -12  11   2        103.12         88.66        18.15 o
 -11  11   2        157.43        130.03        21.57 o
 -10  11   2         95.73         69.20        11.04 o
  -9  11   2        238.61        278.14        19.72 o
  -8  11   2        719.94        765.40        43.21 o
  -7  11   2         74.13        108.91        14.26 o
  -6  11   2       2412.53       2944.35        60.71 o
  -5  11   2       2653.85       2762.45        54.67 o
  -4  11   2        821.82        792.65        23.51 o
  -3  11   2       2270.20       2458.88        36.56 o
  -2  11   2       3958.25       3818.10        36.92 o
  -1  11   2        646.68        699.45        15.81 o
   0  11   2        555.33        524.14        15.63 o
   1  11   2      10425.32       9418.87       102.67 o
   2  11   2      11325.60      11251.02       124.88 o
   3  11   2       4166.51       4167.49        57.26 o
   4  11   2        113.59         98.89         8.96 o
   5  11   2       4983.20       4797.04        69.67 o
   6  11   2       2044.49       2077.17        51.12 o
   7  11   2        313.43        279.31        24.12 o
   8  11   2       2060.41       1850.16        85.18 o
   9  11   2        741.79        789.82        36.20 o
  10  11   2       1887.32       1717.25        54.11 o
  11  11   2       1065.63       1175.40        56.93 o
  12  11   2       5037.53       4885.70       136.38 o
  13  11   2         28.14         13.88        12.98 o
  14  11   2        523.39        561.55        31.99 o
 -14  12   2         27.54         32.62        10.39 o
 -13  12   2          1.84         -8.85         8.85 o
 -12  12   2        970.80        902.84        47.64 o
 -11  12   2       1023.26       1001.55        52.95 o
 -10  12   2         45.96         31.27        10.00 o
  -9  12   2         66.48         51.19         8.25 o
  -8  12   2         87.48         66.26        15.49 o
  -7  12   2        548.82        563.02        30.81 o
  -6  12   2         87.05        114.42        10.92 o
  -5  12   2        957.60        972.49        33.66 o
  -4  12   2        628.67        686.73        22.63 o
  -3  12   2       1708.65       1682.81        35.47 o
  -2  12   2        814.42        753.95        18.75 o
  -1  12   2         89.26         72.94         6.01 o
   0  12   2       2134.75       1995.01        30.97 o
   1  12   2        835.46        751.32        20.56 o
   2  12   2       2993.52       2952.22        63.31 o
   3  12   2       9992.29       9959.16        70.97 o
   4  12   2         37.18         47.80         7.02 o
   5  12   2        356.01        290.91        15.86 o
   6  12   2         12.70          5.34         7.94 o
   7  12   2       2120.92       1972.99        83.54 o
   8  12   2         62.99         35.34        14.21 o
   9  12   2         17.73         35.60         9.70 o
  10  12   2        134.02        126.76        16.34 o
  11  12   2        124.75        170.99        22.98 o
  12  12   2         14.32          9.98        42.20 o
  13  12   2          1.20          2.66        10.10 o
  14  12   2          0.03         25.13        13.48 o
 -14  13   2         12.66        -17.23        17.23 o
 -13  13   2          8.67          1.70         8.94 o
 -12  13   2        307.67        284.13        34.21 o
 -11  13   2         27.54         33.43        17.77 o
 -10  13   2          0.52          4.77         8.76 o
  -9  13   2         19.68         15.25        13.49 o
  -8  13   2          0.24         -0.98        10.88 o
  -7  13   2         56.45         69.71        12.73 o
  -6  13   2          0.28          3.93         6.38 o
  -5  13   2         27.70         19.50         7.19 o
  -4  13   2       1062.11        968.33        32.24 o
  -3  13   2         70.26         61.17         7.77 o
  -2  13   2        169.94        161.70        10.87 o
   0  13   2         79.86         69.34         7.07 o
   1  13   2        496.72        426.57        16.75 o
   2  13   2        131.40        141.69        14.58 o
   3  13   2       1056.37        979.99        22.31 o
   4  13   2        231.79        239.09        15.05 o
   5  13   2       2312.97       2272.30        53.90 o
   6  13   2        675.51        767.60        32.39 o
   7  13   2        153.60         98.64        21.46 o
   8  13   2          0.36         -6.89        13.59 o
   9  13   2         10.41         -4.16        10.94 o
  10  13   2        203.06        168.54        19.91 o
  11  13   2        272.54        298.21        30.32 o
  12  13   2         38.13         19.75        14.83 o
  13  13   2         48.51         52.72        17.42 o
 -14  14   2         96.58        115.69        23.70 o
 -13  14   2        542.14        506.30        26.29 o
 -12  14   2        916.48        870.12        58.45 o
 -11  14   2        434.17        342.47        55.90 o
 -10  14   2         68.41         58.25        10.59 o
  -9  14   2         13.75         38.25        10.39 o
  -8  14   2         79.29         22.64        13.17 o
  -7  14   2       5711.67       6052.93       100.67 o
  -6  14   2        378.47        491.46        23.31 o
  -5  14   2        265.14        283.81        17.54 o
  -4  14   2        189.21        284.58        15.85 o
  -3  14   2       1343.45       1635.54        34.69 o
  -2  14   2       2226.14       2606.85        42.13 o
  -1  14   2         13.84         14.79         5.83 o
   0  14   2       5030.70       5033.07       104.52 o
   1  14   2       5052.68       4978.64        70.88 o
   2  14   2      12755.89      12987.51       109.32 o
   3  14   2       1292.62       1166.08        28.00 o
   4  14   2        406.15        461.87        19.24 o
   5  14   2       7207.40       8009.00       138.54 o
   6  14   2       3573.43       3731.04        85.54 o
   7  14   2       1583.78       1751.35        80.91 o
   8  14   2         42.30         14.70        33.63 o
   9  14   2       1123.76       1049.81        38.40 o
  10  14   2       2235.62       2117.32        67.48 o
  11  14   2        113.41         79.13        16.54 o
  12  14   2          6.54         -3.62        17.90 o
  13  14   2       1780.35       1939.46        59.25 o
 -14  15   2         22.31         -0.31        11.33 o
 -13  15   2        110.41         70.27        11.98 o
 -12  15   2        121.45        139.46        25.93 o
 -11  15   2       3657.15       3392.29       120.01 o
 -10  15   2         37.22         45.30        14.21 o
  -9  15   2       5368.42       4818.93        80.71 o
  -8  15   2       4718.32       4758.04       110.52 o
  -7  15   2       6799.95       7194.63       134.28 o
  -6  15   2        440.55        623.69        26.82 o
  -5  15   2       1319.43       1371.22        37.47 o
  -3  15   2       2407.71       2122.09        40.98 o
  -2  15   2       6159.22       5401.85        76.02 o
  -1  15   2      28787.88      30233.18       329.66 o
   0  15   2      43384.53      46905.67       311.75 o
   1  15   2     121128.63     122422.46       589.89 o
   2  15   2       2065.84       2829.55        45.61 o
   3  15   2       5682.87       6910.67        95.69 o
   4  15   2       2450.98       2980.29        48.98 o
   5  15   2          9.32         25.01         9.48 o
   6  15   2          1.70         12.99        13.21 o
   7  15   2        362.53        384.43        39.18 o
   8  15   2       2746.57       2671.15       104.19 o
   9  15   2       7275.24       7025.58        98.47 o
  10  15   2        150.27        181.81        17.88 o
  11  15   2         68.31         17.87        11.61 o
  12  15   2         75.37         78.82        20.27 o
  13  15   2       2168.15       2279.19        62.10 o
 -13  16   2         13.85         34.97        14.11 o
 -12  16   2        912.69        942.77        59.15 o
 -11  16   2       2716.65       2674.10       106.48 o
 -10  16   2          8.81          7.41        13.53 o
  -9  16   2        123.85        134.77        13.91 o
  -8  16   2       1011.52        932.89        61.33 o
  -7  16   2        917.25        958.16        41.25 o
  -6  16   2        118.44        106.15        12.17 o
  -5  16   2       4976.76       5373.64        80.70 o
  -4  16   2        172.15        215.70        16.94 o
  -3  16   2         10.58          1.36         9.32 o
  -2  16   2        890.47        911.34        28.04 o
  -1  16   2         21.89         51.18         8.52 o
   0  16   2       4366.02       4209.48        70.60 o
   1  16   2       6974.31       7357.80        93.29 o
   2  16   2       1911.19       1998.19        41.91 o
   3  16   2        132.59        110.91        13.27 o
   4  16   2          1.55         10.33         7.36 o
   5  16   2       1298.15       1689.14        53.46 o
   6  16   2       1305.92       1374.49        69.52 o
   7  16   2        853.61        984.44        62.58 o
   8  16   2       2139.22       2221.31        67.47 o
   9  16   2       1486.18       1468.10        41.66 o
  10  16   2        378.47        339.46        24.73 o
  11  16   2        133.48        142.20        20.72 o
  12  16   2        512.73        503.32        42.53 o
  13  16   2        218.22        197.59        18.80 o
 -13  17   2         36.84         31.07         9.44 o
 -12  17   2         66.44         42.79        18.14 o
 -11  17   2        406.51        396.78        41.27 o
 -10  17   2         27.22         43.09        18.68 o
  -9  17   2        203.02        180.21        19.75 o
  -8  17   2         46.37         44.63        11.26 o
  -7  17   2        284.41        297.02        20.96 o
  -6  17   2         95.95        102.76        13.36 o
  -5  17   2         47.86         51.13         9.63 o
  -4  17   2        222.74        223.31        17.70 o
  -3  17   2       2511.30       2491.00        86.13 o
  -2  17   2          6.71         18.32         5.96 o
  -1  17   2       7640.57       7365.91       164.14 o
   0  17   2         91.31         99.82        11.03 o
   1  17   2       2712.77       2761.74        51.04 o
   2  17   2        176.88        190.06        14.40 o
   3  17   2        167.95        200.46        17.35 o
   4  17   2        258.46        277.02        22.37 o
   5  17   2       4193.07       4566.41        90.57 o
   6  17   2        344.48        348.28        28.33 o
   7  17   2        237.45        264.82        35.26 o
   8  17   2          0.08          0.57         8.26 o
   9  17   2        703.01        809.25        40.20 o
  10  17   2        337.01        322.11        24.32 o
  11  17   2          6.67         11.15        11.03 o
  12  17   2        234.72        240.04        30.16 o
  13  17   2        123.75        125.04        15.04 o
 -13  18   2         32.23         37.40        10.31 o
 -12  18   2         50.16         42.48        32.70 o
 -11  18   2         13.69         16.91        15.28 o
 -10  18   2          2.60         -5.73        14.85 o
  -9  18   2         18.46         30.03        12.62 o
  -8  18   2        379.71        366.00        20.74 o
  -7  18   2         11.76          7.94         9.84 o
  -6  18   2        140.51        140.56        14.81 o
  -5  18   2        205.76        209.17        16.91 o
  -4  18   2        197.85        219.65        20.93 o
  -3  18   2         15.15         16.66         9.20 o
  -2  18   2       2458.74       2453.66        56.17 o
  -1  18   2         19.99         17.76         7.73 o
   0  18   2          3.76         16.97         7.30 o
   1  18   2          5.07          6.54         7.45 o
   2  18   2        596.04        619.48        25.45 o
   3  18   2        103.73        114.99        14.55 o
   4  18   2          0.00         -1.97         8.74 o
   5  18   2        616.58        654.12        34.98 o
   6  18   2         84.28         88.62        16.16 o
   7  18   2        232.28        181.08        29.31 o
   8  18   2        477.58        470.01        25.52 o
   9  18   2         94.69         85.18        13.04 o
  10  18   2        258.68        259.68        21.92 o
  11  18   2        163.15        146.56        20.55 o
  12  18   2        459.59        483.02        40.20 o
  13  18   2         46.35         39.89        10.24 o
 -13  19   2         91.69        120.90        15.91 o
 -12  19   2        245.94        198.42        33.76 o
 -11  19   2         79.60         85.92        23.80 o
 -10  19   2       2949.54       2446.80       126.75 o
  -9  19   2         55.95         60.59        13.48 o
  -8  19   2        433.64        376.75        25.39 o
  -7  19   2       1030.87       1094.40        40.58 o
  -6  19   2          2.57         -0.40         7.72 o
  -5  19   2         29.55         49.36        12.20 o
  -4  19   2       2030.62       1856.93        58.55 o
  -3  19   2          1.22         17.72         9.56 o
  -2  19   2        848.06        906.63        37.83 o
  -1  19   2       2020.16       1855.49        44.98 o
   0  19   2      15188.47      16630.37       203.31 o
   1  19   2       5604.46       6401.64        90.71 o
   2  19   2       2352.97       2414.13        50.89 o
   3  19   2          8.47         32.04        14.90 o
   4  19   2       1862.66       1858.68        57.57 o
   5  19   2        143.82        155.66        17.70 o
   6  19   2       1808.97       1778.94        64.42 o
   7  19   2       1061.94        935.66        62.81 o
   8  19   2       1179.14       1273.84        42.55 o
   9  19   2         23.47         27.08        10.57 o
  10  19   2       1226.26       1315.65        46.84 o
  11  19   2        155.47        125.53        18.10 o
  12  19   2       2262.88       2347.88        92.71 o
  13  19   2        377.96        454.15        24.41 o
 -13  20   2        128.90        120.90        20.67 o
 -12  20   2          3.96         10.49        13.48 o
 -11  20   2         68.38         82.72        22.38 o
 -10  20   2        420.69        343.39        40.08 o
  -9  20   2       1028.89       1053.14        53.13 o
  -8  20   2         62.85         91.27        16.78 o
  -7  20   2       4192.04       4208.70        88.69 o
  -6  20   2        462.29        528.80        30.18 o
  -5  20   2       1969.94       2320.15        60.58 o
  -4  20   2       7416.93       7497.49       120.78 o
  -3  20   2      16438.45      17739.12       327.44 o
  -2  20   2         82.94        131.39        21.76 o
  -1  20   2       4470.86       4595.30        72.86 o
   0  20   2       3892.26       4657.26        72.77 o
   1  20   2       1487.23       1394.09        40.06 o
   2  20   2       5200.78       5568.02        89.52 o
   3  20   2       4484.20       5113.06       115.99 o
   4  20   2       1991.17       1911.02        60.01 o
   5  20   2       2743.08       3353.05       101.67 o
   6  20   2      11961.29      12337.54       327.75 o
   7  20   2       3463.50       3078.91       114.01 o
   8  20   2      13540.51      12695.36       133.79 o
   9  20   2        828.74        800.26        37.51 o
  10  20   2        339.08        361.96        25.15 o
  11  20   2       2097.46       1891.14        66.34 o
  12  20   2          0.52          3.12         8.56 o
  13  20   2        781.05        822.26        39.23 o
 -13  21   2         18.67         17.95         9.95 o
 -12  21   2        354.84        362.56        33.67 o
 -11  21   2         12.07         24.39        16.01 o
 -10  21   2         66.32         95.24        23.08 o
  -9  21   2          0.05         -9.05        11.74 o
  -8  21   2       1145.65       1069.10        56.20 o
  -7  21   2         17.23         21.26        13.50 o
  -6  21   2         26.95         22.52         9.29 o
  -5  21   2          2.03         26.91        10.11 o
  -4  21   2       1021.11        978.64        44.78 o
  -3  21   2          1.15         18.37        12.52 o
  -2  21   2         20.29         13.88         9.88 o
  -1  21   2       2860.65       2861.82        87.57 o
   0  21   2        178.50        133.36        13.71 o
   1  21   2      12462.62      14037.35       171.36 o
   2  21   2       1037.32       1167.90        39.68 o
   3  21   2        458.32        458.02        37.04 o
   4  21   2        198.45        192.90        20.98 o
   5  21   2       2198.33       2216.82        68.43 o
   6  21   2       8246.58       8321.59       183.09 o
   7  21   2       3174.37       2858.22        68.55 o
   8  21   2       3186.30       3114.30        66.55 o
   9  21   2        437.93        412.62        27.17 o
  10  21   2         19.65         21.57        14.13 o
  11  21   2       1014.94       1088.64        42.28 o
  12  21   2        801.87        858.46        37.71 o
  13  21   2         72.63         82.64        19.96 o
 -13  22   2        121.28        156.57        18.10 o
 -12  22   2         45.79         31.18        15.26 o
 -11  22   2         24.38         20.62        16.18 o
 -10  22   2        322.12        327.28        30.51 o
  -9  22   2          1.05         17.34        15.71 o
  -8  22   2        323.87        279.38        22.38 o
  -7  22   2        284.71        224.46        22.48 o
  -6  22   2         72.53         60.03        11.86 o
  -5  22   2        455.73        498.46        29.83 o
  -4  22   2        333.12        336.68        27.73 o
  -3  22   2        209.97        186.44        24.96 o
  -2  22   2        579.74        549.93        32.07 o
  -1  22   2        607.10        695.76        26.30 o
   0  22   2        359.43        423.54        24.05 o
   1  22   2         13.98         21.68         8.88 o
   2  22   2        175.70        238.92        17.87 o
   3  22   2         24.27         19.40        13.24 o
   4  22   2        768.14        769.18        40.46 o
   5  22   2        201.06        166.67        20.47 o
   6  22   2        474.81        410.28        33.53 o
   7  22   2        521.78        455.81        28.07 o
   8  22   2         13.99          8.80         9.41 o
   9  22   2         12.20         19.81         9.78 o
  10  22   2         61.86         52.22        11.15 o
  11  22   2        153.56        180.81        18.44 o
  12  22   2         59.70         51.58        11.50 o
 -12  23   2         12.98         34.17        15.18 o
 -11  23   2        265.63        230.27        31.51 o
 -10  23   2          5.30         24.56        14.70 o
  -9  23   2        162.17        143.02        23.38 o
  -8  23   2        402.85        363.32        26.06 o
  -7  23   2        474.79        489.07        32.47 o
  -6  23   2        213.24        209.45        20.46 o
  -5  23   2        111.07         97.25        14.55 o
  -4  23   2        992.31        936.00        55.29 o
  -3  23   2         66.69         67.03        13.19 o
  -2  23   2        218.47        256.39        23.37 o
  -1  23   2        472.85        485.51        25.70 o
   0  23   2       1093.53       1058.32        38.25 o
   1  23   2       3843.70       4079.78        87.44 o
   2  23   2        225.41        205.36        17.41 o
   3  23   2        668.38        657.66        50.47 o
   4  23   2        101.23        109.41        17.61 o
   5  23   2         10.45         17.32        11.02 o
   6  23   2          1.16          2.48        18.83 o
   7  23   2        883.11        859.38        43.14 o
   8  23   2        117.89        122.74        14.40 o
   9  23   2        924.20        927.95        39.71 o
  10  23   2        133.31        142.60        16.26 o
  11  23   2        700.92        714.01        29.73 o
  12  23   2         19.68         27.46         8.64 o
 -12  24   2         84.49        129.00        20.78 o
 -11  24   2          0.15         27.69        25.29 o
 -10  24   2       4810.90       4365.41       105.39 o
  -9  24   2       1031.99       1009.36        51.88 o
  -8  24   2       1704.99       1743.43        61.37 o
  -7  24   2       2745.86       2570.48        65.88 o
  -6  24   2        246.39        223.16        16.02 o
  -5  24   2          0.39         12.47        11.48 o
  -4  24   2         45.51         55.52        14.74 o
  -3  24   2       5466.81       5179.64       111.62 o
  -2  24   2       9217.02       8585.84       208.99 o
  -1  24   2       2903.35       2728.90       106.57 o
   0  24   2       4689.36       4498.61        88.13 o
   1  24   2        152.30        198.16        22.58 o
   2  24   2       6783.03       6933.24       135.19 o
   3  24   2         79.35         56.16        14.80 o
   4  24   2        694.22        693.99        40.11 o
   5  24   2       5141.78       5413.24       136.04 o
   6  24   2       2786.51       2815.92        77.02 o
   7  24   2          6.65          7.69        10.30 o
   8  24   2        102.80         84.20        14.62 o
   9  24   2        770.45        708.03        34.63 o
  10  24   2          4.90         10.73         8.37 o
  11  24   2        522.57        487.15        23.98 o
  12  24   2         27.68         21.09         8.27 o
 -12  25   2        251.06        224.28        32.03 o
 -11  25   2         62.81         56.90        17.15 o
 -10  25   2        495.92        580.74        39.11 o
  -9  25   2         18.70         -2.53        11.70 o
  -8  25   2       2504.92       2531.17        73.93 o
  -7  25   2       6510.85       6193.89       102.50 o
  -6  25   2       4848.24       4470.10        76.79 o
  -5  25   2       2034.54       1839.90        74.75 o
  -4  25   2      13229.81      12504.77       295.03 o
  -3  25   2        845.24        651.92        33.82 o
  -2  25   2        496.59        421.96        30.29 o
  -1  25   2        101.43         74.57        16.24 o
   0  25   2      27786.22      26981.78       763.62 o
   1  25   2       1085.53       1218.52        50.68 o
   2  25   2       6701.82       6577.74       117.00 o
   3  25   2        385.38        284.28        46.64 o
   4  25   2        878.12        865.05        44.93 o
   5  25   2        418.22        386.14        31.31 o
   6  25   2       9521.79       8957.19       178.49 o
   7  25   2       1774.58       1574.87        58.54 o
   8  25   2        708.33        714.61        35.31 o
   9  25   2       2152.72       2100.23        58.20 o
  10  25   2         38.88         79.96        13.28 o
  11  25   2        772.30        715.23        27.96 o
  12  25   2         55.21         80.85        21.15 o
 -12  26   2          0.43         12.45        11.79 o
 -11  26   2        125.98        175.89        28.47 o
 -10  26   2       2055.75       2042.73        69.68 o
  -9  26   2       1001.38        972.26        43.22 o
  -8  26   2         25.34          9.92        13.67 o
  -7  26   2          1.29         -5.62        10.08 o
  -6  26   2       1818.17       1840.30        61.69 o
  -5  26   2       3498.84       3377.23        93.95 o
  -4  26   2         57.62         68.61        17.29 o
  -3  26   2        321.92        317.16        24.03 o
  -2  26   2        660.66        611.19        37.77 o
  -1  26   2        207.90        227.14        23.23 o
   0  26   2       1044.51       1115.80        41.70 o
   1  26   2         56.52         59.65        13.44 o
   2  26   2       1892.41       1867.48        80.31 o
   3  26   2        210.52        204.50        29.27 o
   4  26   2         79.94         76.57        15.22 o
   5  26   2       2646.64       2632.77        59.73 o
   6  26   2         49.66         42.67        12.11 o
   7  26   2       1398.00       1327.78        54.06 o
   8  26   2        456.25        458.69        32.37 o
   9  26   2        351.22        316.43        23.09 o
  10  26   2        240.49        226.53        18.25 o
  11  26   2         76.44         71.82        12.24 o
  12  26   2          9.20        -14.84        14.84 o
 -12  27   2          4.33          2.29        10.84 o
 -11  27   2        241.46        244.27        27.75 o
 -10  27   2        284.39        298.00        27.82 o
  -9  27   2         48.67         35.06        14.14 o
  -8  27   2        365.41        356.51        32.79 o
  -7  27   2        135.58        120.45        16.78 o
  -6  27   2       3899.25       3633.25       107.31 o
  -5  27   2        290.86        355.36        20.96 o
  -4  27   2        328.98        295.37        28.36 o
  -3  27   2       1054.27       1023.51        51.17 o
  -2  27   2         32.24         31.60        12.83 o
  -1  27   2       3123.22       2811.10       100.13 o
   0  27   2        158.05        206.69        18.80 o
   1  27   2       2123.03       2237.36        54.10 o
   2  27   2          1.20          4.49         9.75 o
   3  27   2        189.50        189.39        28.73 o
   4  27   2        432.90        396.30        38.13 o
   5  27   2        140.79        134.88        17.58 o
   6  27   2          8.25         24.29        10.90 o
   7  27   2        507.96        513.65        39.78 o
   8  27   2        202.37        184.07        20.70 o
   9  27   2        275.50        270.01        23.88 o
  10  27   2        108.14        117.94        15.82 o
  11  27   2          0.92          2.21         8.74 o
 -11  28   2          0.55        -11.25        11.25 o
 -10  28   2          9.30          4.42        12.50 o
  -9  28   2         50.82         64.12        12.71 o
  -8  28   2         26.39          6.33        15.23 o
  -7  28   2        533.48        519.99        33.79 o
  -6  28   2       1269.07       1259.93        46.02 o
  -5  28   2       8217.88       8105.86       114.41 o
  -4  28   2        691.70        651.62        29.70 o
  -3  28   2        112.61        123.47        19.69 o
  -2  28   2         41.60         53.23        13.73 o
  -1  28   2          0.02         -8.60        10.17 o
   0  28   2        742.15        770.52        36.47 o
   1  28   2        197.81        226.31        20.78 o
   2  28   2        622.43        662.34        40.87 o
   3  28   2        824.19        839.65        56.79 o
   4  28   2        455.59        477.86        25.28 o
   5  28   2         20.96         10.27        10.04 o
   6  28   2          0.09          8.15        11.13 o
   7  28   2       1020.00        972.64        58.22 o
   8  28   2         93.73         81.02        14.99 o
   9  28   2         79.73         80.61        13.29 o
  10  28   2          8.07         12.11        11.42 o
  11  28   2          3.48         -9.27         9.27 o
 -11  29   2        238.67        263.51        27.72 o
 -10  29   2         21.84         25.08        17.93 o
  -9  29   2        604.16        575.01        28.88 o
  -8  29   2        154.21        167.62        22.90 o
  -7  29   2         96.70         83.01        14.96 o
  -6  29   2         58.50         94.03        13.60 o
  -5  29   2       2063.24       1921.70        56.62 o
  -4  29   2       1517.69       1577.84        56.26 o
  -3  29   2        691.68        695.03        43.26 o
  -2  29   2       3114.98       2952.21        85.93 o
  -1  29   2        483.81        507.13        36.83 o
   0  29   2         43.90         38.59        12.52 o
   1  29   2        342.36        229.92        25.12 o
   2  29   2          6.55         -4.35        15.45 o
   3  29   2          0.03         -1.06         8.73 o
   4  29   2        241.16        261.53        21.21 o
   5  29   2        416.20        413.46        35.33 o
   6  29   2      11213.90      10743.41       175.92 o
   7  29   2        133.71        135.81        22.72 o
   8  29   2        638.66        628.43        32.58 o
   9  29   2         43.28         24.66         8.55 o
  10  29   2        485.79        519.41        40.83 o
  11  29   2         30.85         38.25         9.69 o
 -11  30   2         83.72        106.72        16.58 o
 -10  30   2         58.90         80.61        13.99 o
  -9  30   2       4360.91       4560.23        89.21 o
  -8  30   2       5030.92       5175.80       117.75 o
  -7  30   2       4722.08       4563.84        99.77 o
  -6  30   2       2293.52       2321.95        70.20 o
  -5  30   2         39.83        139.13        22.47 o
  -4  30   2       1783.70       1972.33        63.45 o
  -3  30   2        459.99        409.66        26.97 o
  -2  30   2       1105.13       1123.38        46.72 o
  -1  30   2        241.52        302.56        28.86 o
   0  30   2       5125.41       4877.30       152.82 o
   1  30   2       5257.93       5214.37       113.19 o
   2  30   2        321.67        290.32        24.97 o
   3  30   2       6813.30       6641.63       114.30 o
   4  30   2      11404.62      11137.70       164.51 o
   5  30   2          0.00         11.51        16.39 o
   6  30   2       3781.51       3589.40        88.59 o
   7  30   2      13232.90      13216.94       176.53 o
   8  30   2       1668.15       1643.92        50.57 o
   9  30   2       1283.34       1193.18        44.97 o
  10  30   2          1.04          7.64        13.30 o
  11  30   2        422.49        379.15        26.52 o
 -11  31   2        646.67        730.01        36.63 o
 -10  31   2        128.66        145.71        17.52 o
  -9  31   2         37.76         42.61        11.80 o
  -8  31   2        148.93        145.16        21.07 o
  -7  31   2         60.84         48.24        12.85 o
  -6  31   2        438.22        426.04        30.85 o
  -5  31   2       2109.54       2107.32        67.42 o
  -4  31   2        228.56        235.32        23.88 o
  -3  31   2        566.13        587.72        30.83 o
  -2  31   2        408.86        386.33        24.96 o
  -1  31   2         75.18         65.95         9.62 o
   0  31   2         40.65         28.04         8.82 o
   1  31   2        479.73        643.94        66.01 o
   2  31   2        129.03        145.31        24.09 o
   3  31   2         22.19         27.04        12.96 o
   4  31   2          1.16          4.85        11.03 o
   5  31   2        541.97        460.44        32.07 o
   6  31   2         40.33         53.75        13.34 o
   7  31   2        114.51        124.50        15.81 o
   8  31   2         71.66         73.85        14.89 o
   9  31   2       1425.32       1404.89        47.01 o
  10  31   2        551.83        582.03        31.82 o
 -10  32   2         80.57        103.57        14.53 o
  -9  32   2         25.71         12.82         9.80 o
  -8  32   2        211.00        208.99        24.03 o
  -7  32   2          0.01          7.91        11.25 o
  -6  32   2        931.44        861.35        42.57 o
  -5  32   2        829.38        841.60        42.75 o
  -4  32   2       5104.95       5168.44       104.47 o
  -3  32   2         12.31         -6.35         9.76 o
  -2  32   2         49.59         29.59         8.94 o
  -1  32   2         17.04         24.72        11.28 o
   0  32   2         58.14         42.19        13.07 o
   1  32   2         17.75         37.97        15.67 o
   2  32   2        110.76        108.17        18.86 o
   3  32   2       1419.65       1407.18        61.76 o
   4  32   2        251.71        195.02        23.36 o
   5  32   2         24.75         10.06        14.93 o
   6  32   2        301.32        316.91        32.20 o
   7  32   2        187.59        198.50        21.57 o
   8  32   2          0.19         -1.55        12.08 o
   9  32   2        176.13        158.97        19.01 o
  10  32   2        714.20        735.34        33.50 o
 -10  33   2        116.67        123.67        14.24 o
  -9  33   2         82.14         53.78        13.60 o
  -8  33   2        405.30        396.68        25.90 o
  -7  33   2         97.79         81.35        18.42 o
  -6  33   2        540.09        530.85        39.90 o
  -5  33   2         17.50          6.22        11.86 o
  -4  33   2       4080.33       4110.50        93.57 o
  -3  33   2       1874.87       1857.35        55.68 o
  -2  33   2        933.55        923.71        39.86 o
  -1  33   2        131.76        109.22        16.70 o
   0  33   2         50.85         35.98        13.56 o
   1  33   2         49.92         87.04        24.80 o
   2  33   2        403.29        393.21        33.18 o
   3  33   2        349.22        395.67        29.71 o
   4  33   2          5.13         -7.52        11.96 o
   5  33   2         61.66         82.68        18.48 o
   6  33   2       5149.42       5177.94       120.32 o
   7  33   2       1087.42       1089.76        45.62 o
   8  33   2        310.66        349.91        29.81 o
   9  33   2         50.74         60.46        13.94 o
  10  33   2         60.69         63.57        11.10 o
 -10  34   2         16.97         23.95         8.68 o
  -9  34   2       1456.50       1587.35        45.91 o
  -8  34   2        573.61        528.77        29.06 o
  -7  34   2        321.57        294.02        29.29 o
  -6  34   2        311.76        305.31        30.90 o
  -5  34   2       1432.99       1406.29        54.48 o
  -4  34   2          7.75          6.25         9.71 o
  -3  34   2        299.46        313.93        23.68 o
  -2  34   2        513.22        519.69        33.14 o
  -1  34   2        274.49        287.87        22.66 o
   0  34   2        575.70        475.80        31.51 o
   1  34   2        652.11        656.68        54.91 o
   2  34   2          4.46         20.93        12.85 o
   3  34   2         77.83        100.50        18.18 o
   4  34   2          8.47         14.07        11.45 o
   5  34   2        332.84        338.90        33.24 o
   6  34   2          5.33         -8.73        13.95 o
   7  34   2         67.04         29.62        11.93 o
   8  34   2        782.40        860.86        43.73 o
   9  34   2        112.41        110.32        15.91 o
  10  34   2        263.38        390.29        37.60 o
 -10  35   2        516.90        582.01        45.13 o
  -9  35   2       3064.37       3559.01        64.28 o
  -8  35   2        609.99        490.72        24.49 o
  -7  35   2        582.93        588.95        38.45 o
  -6  35   2        741.26        707.42        38.41 o
  -5  35   2       1155.36       1140.24        56.58 o
  -4  35   2        692.50        692.38        34.63 o
  -3  35   2       8527.34       8280.64       137.58 o
  -2  35   2       5756.64       5697.56       109.85 o
  -1  35   2      12722.08      11921.79       200.97 o
   0  35   2       4695.25       4697.53       114.10 o
   1  35   2        851.22        745.54        59.11 o
   2  35   2       1596.01       1705.97        69.13 o
   3  35   2        386.85        361.41        33.37 o
   4  35   2         98.39         94.03        16.12 o
   5  35   2       2028.64       2068.05        76.22 o
   6  35   2       1724.42       1776.49        68.71 o
   7  35   2         50.17         39.92        16.51 o
   8  35   2        594.50        727.18        38.38 o
   9  35   2       3152.19       3317.07        85.28 o
  -9  36   2         54.85         65.24         9.64 o
  -8  36   2         39.24         36.42         9.96 o
  -7  36   2         83.60         54.41        16.60 o
  -6  36   2         24.51         31.41        12.73 o
  -5  36   2        400.55        429.41        34.88 o
  -4  36   2       1350.36       1419.53        48.26 o
  -3  36   2       1696.34       1664.48        59.12 o
  -2  36   2         78.40         93.10        15.35 o
  -1  36   2        460.78        482.67        32.34 o
   0  36   2         48.25         70.36        18.92 o
   1  36   2       2590.44       2578.32       106.66 o
   2  36   2          4.40         -7.39        12.43 o
   3  36   2        142.77        141.47        21.63 o
   4  36   2        348.54        368.32        28.38 o
   5  36   2        151.80        164.60        23.49 o
   6  36   2        940.07       1001.54        50.38 o
   7  36   2        644.32        737.75        34.07 o
   8  36   2        170.09        174.78        19.24 o
   9  36   2        396.69        489.36        32.97 o
  -9  37   2          0.59         -9.48         9.48 o
  -8  37   2         64.84         82.46        13.83 o
  -7  37   2         54.54         62.66        14.85 o
  -6  37   2         44.08         65.40        15.57 o
  -5  37   2        257.62        256.47        27.15 o
  -4  37   2         29.10         31.58        10.50 o
  -3  37   2          4.00         -2.10         9.73 o
  -2  37   2        147.20         95.23        37.18 o
  -1  37   2        768.87        739.79        45.39 o
   0  37   2          8.18          6.52        12.60 o
   1  37   2        187.90        205.19        32.47 o
   2  37   2        246.45        270.23        36.00 o
   3  37   2         31.51         33.02        10.91 o
   4  37   2        260.90        301.86        25.66 o
   5  37   2       1402.04       1450.21        61.52 o
   6  37   2        152.46        147.66        20.76 o
   7  37   2        622.23        699.23        37.63 o
   8  37   2        235.75        268.16        27.67 o
   9  37   2         26.15         20.39        23.64 o
  -8  38   2        358.38        370.87        24.77 o
  -7  38   2        302.30        286.68        24.57 o
  -6  38   2        461.65        472.27        33.15 o
  -5  38   2        683.28        648.31        50.70 o
  -4  38   2         36.95         23.38        12.41 o
  -3  38   2        318.21        340.09        26.95 o
  -2  38   2        480.50        542.79        34.18 o
  -1  38   2        362.00        360.41        32.18 o
   0  38   2        568.90        517.46        38.10 o
   1  38   2        111.35         69.65        26.88 o
   2  38   2        382.41        336.85        39.90 o
   3  38   2        372.04        374.61        25.17 o
   4  38   2        273.47        302.14        24.67 o
   5  38   2        776.33        816.60        45.44 o
   6  38   2        651.31        707.76        39.91 o
   7  38   2        108.29        105.35        20.32 o
   8  38   2        302.91        310.77        50.78 o
  -8  39   2        172.68        200.78        17.05 o
  -7  39   2        289.68        366.89        24.80 o
  -6  39   2         51.56         65.07        18.18 o
  -5  39   2        311.69        300.62        36.29 o
  -4  39   2        170.23        173.56        21.38 o
  -3  39   2        148.83        115.17        16.92 o
  -2  39   2        169.28        143.21        18.48 o
  -1  39   2         43.61         26.93        13.34 o
   0  39   2       2038.34       1736.83        59.07 o
   1  39   2       3230.05       3258.12        95.91 o
   2  39   2       1498.01       1381.28        53.53 o
   3  39   2        939.73        859.78        36.43 o
   4  39   2       2344.66       2451.00        66.68 o
   5  39   2        163.57        151.60        21.03 o
   6  39   2        723.46        775.19        39.73 o
   7  39   2        808.32        892.89        48.60 o
   8  39   2         98.92        122.02        16.65 o
  -7  40   2       2692.73       3028.64        88.12 o
  -6  40   2        983.96       1051.45        56.70 o
  -5  40   2         66.09         86.49        21.31 o
  -4  40   2        557.17        552.73        36.71 o
  -3  40   2        924.65        852.46        39.26 o
  -2  40   2        775.62        735.22        43.96 o
  -1  40   2          3.27         20.88        12.61 o
   0  40   2        572.18        478.74        33.89 o
   1  40   2       1424.61       1550.96        65.08 o
   2  40   2        372.14        352.10        27.87 o
   3  40   2        767.19        818.87        34.97 o
   4  40   2        768.29        706.70        35.15 o
   5  40   2        371.99        305.59        26.89 o
   6  40   2         42.07        112.62        20.60 o
   7  40   2       1539.07       1600.82        60.63 o
  -7  41   2         34.45         44.77        10.49 o
  -6  41   2         83.86         51.14        47.49 o
  -5  41   2          4.34         -0.64        12.09 o
  -4  41   2        504.29        518.84        40.83 o
  -3  41   2        447.32        408.53        26.38 o
  -2  41   2         35.65         14.16        12.79 o
  -1  41   2        115.09         85.81        16.75 o
   0  41   2       2392.43       2362.68        77.43 o
   1  41   2          3.62          3.51         9.90 o
   2  41   2          0.00         15.49        11.08 o
   3  41   2        389.86        371.10        23.06 o
   4  41   2         55.60         78.40        13.94 o
   5  41   2       1213.73       1319.01        49.95 o
   6  41   2         47.01         45.70        13.89 o
   7  41   2         44.00         42.34        10.99 o
  -6  42   2          0.11         -2.58         8.94 o
  -5  42   2          1.41         12.11        11.93 o
  -4  42   2        543.37        610.21        35.28 o
  -3  42   2         16.41         29.88        12.36 o
  -2  42   2         43.70         39.83        13.33 o
  -1  42   2          7.58         22.54        11.96 o
   0  42   2          0.45          1.14        16.76 o
   1  42   2          6.62         26.79        13.60 o
   2  42   2        183.42        222.57        20.73 o
   3  42   2         31.80         25.54         9.79 o
   4  42   2         15.51         25.64         9.31 o
   5  42   2        587.56        554.82        37.29 o
   6  42   2          6.01         -2.68         8.76 o
  -6  43   2          4.65         10.71         9.47 o
  -5  43   2          0.45         17.02        11.35 o
  -4  43   2         47.37         38.52        12.05 o
  -3  43   2          3.07         26.28        11.20 o
  -2  43   2        392.57        380.27        28.71 o
  -1  43   2        170.49        135.59        22.70 o
   0  43   2         28.52         11.60        24.19 o
   1  43   2        129.20        135.30        24.73 o
   2  43   2         85.23         77.68        15.44 o
   3  43   2          8.15          6.10        10.09 o
   4  43   2        195.98        164.27        16.66 o
   5  43   2          0.10         24.83        11.15 o
   6  43   2          2.11          7.94        12.97 o
  -5  44   2       2602.82       3212.57       138.33 o
  -4  44   2        105.16         71.42        11.13 o
  -3  44   2        325.16        410.85        30.23 o
  -2  44   2         42.25         24.75        26.58 o
  -1  44   2        101.77         95.82        20.78 o
   0  44   2         56.44         42.38        16.36 o
   1  44   2       1553.46       1568.50        69.95 o
   2  44   2        165.60        185.94        19.34 o
   3  44   2          0.36         -6.75         8.66 o
   4  44   2         50.47         40.73        32.68 o
   5  44   2       1815.49       2126.23        89.24 o
  -4  45   2         31.99         24.72        16.44 o
  -3  45   2        779.16        777.43        33.53 o
  -2  45   2       3156.17       3427.37        75.16 o
  -1  45   2         71.98        105.64        19.37 o
   0  45   2       2588.71       2801.34        88.44 o
   1  45   2         43.66         30.62        14.05 o
   2  45   2       1910.04       2240.21        73.95 o
   3  45   2        602.75        578.19        27.77 o
  -3  46   2          5.82         21.41        14.74 o
  -2  46   2        203.46        208.64        18.61 o
  -1  46   2        256.30        270.76        20.97 o
   0  46   2         80.61         74.48        12.70 o
   1  46   2        438.67        468.33        33.73 o
   2  46   2         14.90         12.60        15.90 o
  -1  47   2         12.46         17.99        10.01 o
   0  47   2          0.78          8.51        13.87 o
   1  47   2        338.30        350.41        26.31 o
 -13   0   3       2436.71       2962.85       111.23 o
 -11   0   3       1780.04       1941.11        92.40 o
  -9   0   3      58010.74      51581.19       629.46 o
  -7   0   3       3489.54       4184.35       167.23 o
  -5   0   3        114.52        368.57        20.89 o
  -3   0   3      55560.52      60354.46       668.72 o
  -1   0   3      32564.32      29266.79       305.57 o
   1   0   3       7456.30       7387.22        88.04 o
   3   0   3        987.51        920.18        38.31 o
   5   0   3        283.96        420.59        23.52 o
   7   0   3       1155.28       1142.79        57.11 o
   9   0   3       1957.25       2009.69        84.88 o
  11   0   3       3830.92       3906.53       185.07 o
  13   0   3       1410.01       1435.29        98.04 o
 -14   1   3        713.83        809.84        30.50 o
 -13   1   3         91.33        657.95       109.72 o
 -12   1   3        379.07        359.00        21.09 o
 -11   1   3       1529.24       1443.43        43.25 o
 -10   1   3       3870.73       3637.38        68.72 o
  -9   1   3          0.05         37.01        18.77 o
  -8   1   3       1967.34       2023.72        74.83 o
  -7   1   3        246.62        223.14        18.66 o
  -6   1   3        426.27        500.60        23.68 o
  -5   1   3       9518.35       9805.50        80.66 o
  -4   1   3       2503.57       2455.16        34.03 o
  -3   1   3       4481.27       4539.38        31.96 o
  -2   1   3       5499.86       5467.31        43.62 o
  -1   1   3       2260.33       2269.77        23.38 o
   0   1   3          1.49         12.23         3.45 o
   1   1   3      12125.29      11539.55        87.43 o
   2   1   3       1061.55       1104.33        25.17 o
   3   1   3        252.50        192.81        12.02 o
   4   1   3          8.47         24.04        13.99 o
   5   1   3        643.11        649.17        20.58 o
   6   1   3       3713.93       4258.21        87.21 o
   7   1   3         10.64         12.82        10.35 o
   8   1   3        498.03        480.32        28.41 o
   9   1   3         20.74         29.56        10.70 o
  10   1   3          7.06         23.08        14.84 o
  11   1   3       1298.75       1099.28       111.18 o
  12   1   3          7.19         -0.41         9.41 o
  13   1   3       3357.52       3341.16       104.17 o
  14   1   3         18.64         25.78        11.34 o
 -14   2   3        210.75        404.72        76.52 o
 -13   2   3          0.11        -10.11        10.11 o
 -12   2   3          1.24         -3.13        10.08 o
 -11   2   3        229.16        212.16        19.93 o
 -10   2   3        513.26        452.69        22.90 o
  -9   2   3          8.03         19.56        15.18 o
  -8   2   3          8.16         -7.83        11.05 o
  -7   2   3        418.14        431.22        25.07 o
  -6   2   3          0.58          0.74         6.31 o
  -5   2   3        359.71        349.68        19.12 o
  -4   2   3         15.74         20.66         5.55 o
  -3   2   3         96.56         75.89         6.26 o
  -2   2   3        540.59        598.58        14.96 o
  -1   2   3         82.51        105.72         5.28 o
   0   2   3        178.47        169.97         6.63 o
   1   2   3       1156.62       1118.77        25.78 o
   2   2   3        406.89        373.87        13.49 o
   3   2   3        518.71        486.51        14.23 o
   4   2   3       1050.02       1035.12        23.29 o
   5   2   3          2.45          5.33         5.16 o
   6   2   3          0.25          3.61         7.21 o
   7   2   3        381.23        552.08        31.60 o
   8   2   3        375.82        398.19        26.00 o
   9   2   3          8.61         11.45         9.44 o
  10   2   3         49.16         61.80        14.99 o
  11   2   3        127.80        102.67        20.92 o
  12   2   3          8.75          6.96        10.16 o
  13   2   3          9.58         10.27        16.03 o
  14   2   3         53.15         41.31        11.76 o
 -14   3   3          8.37         -9.97        14.17 o
 -13   3   3          5.23         -4.05         9.79 o
 -12   3   3         14.15          8.65         9.37 o
 -11   3   3        520.46        507.65        28.68 o
 -10   3   3         14.06          3.04        12.83 o
  -9   3   3         33.30         29.93        14.19 o
  -8   3   3         68.45         63.91        11.59 o
  -7   3   3        625.05        606.69        29.37 o
  -6   3   3          1.91         -2.99         6.42 o
  -5   3   3        120.73        126.10        12.12 o
  -4   3   3        287.58        265.01        10.18 o
  -3   3   3        111.79         94.33         6.59 o
  -2   3   3        171.05        155.30         7.11 o
  -1   3   3          0.14          0.26         3.75 o
   0   3   3          8.75         16.33         3.10 o
   1   3   3         75.75         95.87         7.51 o
   2   3   3       2295.54       2270.71        35.66 o
   3   3   3          0.81         11.90         5.42 o
   4   3   3        187.44        172.34        10.34 o
   5   3   3        841.36        818.17        22.79 o
   6   3   3        185.80        183.70        12.41 o
   7   3   3         36.67         31.54         8.73 o
   8   3   3         23.56         23.96         8.93 o
   9   3   3        155.57        134.04        18.32 o
  10   3   3        338.41        322.62        33.78 o
  11   3   3        152.77        138.11        22.17 o
  12   3   3        350.08        351.55        27.29 o
  13   3   3        134.67        122.11        21.73 o
  14   3   3         10.91          7.68        12.74 o
 -14   4   3         47.29         79.00        12.17 o
 -13   4   3         49.52        113.95        24.96 o
 -12   4   3        229.68        273.08        21.62 o
 -11   4   3       2343.19       2224.99        59.25 o
 -10   4   3       4805.55       4476.23        76.20 o
  -9   4   3        510.53        456.84        44.41 o
  -8   4   3        172.86        171.60        18.05 o
  -7   4   3        553.44        588.48        25.37 o
  -6   4   3       1064.11       1237.07        33.98 o
  -5   4   3        275.08        226.54        19.00 o
  -4   4   3       1430.37       1344.87        26.54 o
  -3   4   3        580.52        525.46        14.11 o
  -2   4   3      29790.74      29475.79       254.88 o
  -1   4   3       1447.18       1323.48        17.49 o
   0   4   3       5295.00       5078.88        43.40 o
   1   4   3      19859.11      19904.21       116.36 o
   2   4   3      16669.14      16194.17       130.51 o
   3   4   3      25301.84      25874.75       250.24 o
   4   4   3       1296.90       1432.62        31.66 o
   5   4   3       2708.96       2636.34        40.98 o
   6   4   3       1326.12       1362.31        31.98 o
   7   4   3        929.78        923.58        36.68 o
   8   4   3        964.67        939.95        39.58 o
   9   4   3        993.08        974.76        61.42 o
  10   4   3       3836.71       3625.36        99.31 o
  11   4   3       1420.83       1543.48        57.97 o
  12   4   3       2154.17       2373.46        77.65 o
  13   4   3         63.79         60.92        15.67 o
  14   4   3        273.79        322.91        26.91 o
 -14   5   3         41.56         55.10        11.90 o
 -13   5   3       2759.60       2819.19        66.17 o
 -12   5   3       2073.69       2226.01        59.27 o
 -11   5   3      12505.09      12205.39       154.94 o
 -10   5   3        191.64        187.26        17.47 o
  -9   5   3      18139.04      17031.00       257.21 o
  -8   5   3      16413.48      17862.56       460.60 o
  -7   5   3         61.28         25.91        10.09 o
  -6   5   3      11350.37      12605.71       108.72 o
  -5   5   3       2029.62       2389.95        41.27 o
  -4   5   3      14277.12      14277.20        95.95 o
  -3   5   3      21540.08      19575.70       102.48 o
  -2   5   3     412839.91     409494.66      3146.09 o
  -1   5   3         75.89         59.81         5.43 o
   0   5   3      90745.15      89328.68       987.90 o
   1   5   3     401539.41     389967.47       653.41 o
   2   5   3       2354.53       1831.91        32.28 o
   3   5   3      42717.92      43248.36      1044.18 o
   4   5   3       1148.66       1122.04        21.57 o
   5   5   3       5672.98       5835.60        75.20 o
   6   5   3      10993.81      11531.33       113.29 o
   7   5   3         45.56         32.61         9.11 o
   8   5   3      17190.30      17380.52       247.54 o
   9   5   3        660.31        707.20        53.72 o
  10   5   3        512.14        402.52        29.78 o
  11   5   3       3387.69       3366.79        84.22 o
  12   5   3       6261.63       6021.45       121.56 o
  13   5   3        903.28        880.50        49.36 o
  14   5   3        418.24        410.08        29.90 o
 -14   6   3        395.32        370.56        23.66 o
 -13   6   3         83.17        101.13        17.28 o
 -12   6   3        855.31        803.21        39.17 o
 -11   6   3        137.93        123.39        17.55 o
 -10   6   3       2734.83       2598.97        53.85 o
  -9   6   3        332.24        333.18        37.66 o
  -8   6   3        238.08        193.49        22.05 o
  -7   6   3       4377.37       4371.70        80.12 o
  -6   6   3        670.69        788.83        31.67 o
  -5   6   3        139.96        205.49        12.94 o
  -4   6   3       2454.28       2504.38        38.49 o
  -3   6   3       1205.76       1170.71        17.60 o
  -2   6   3      17509.09      17033.59        87.15 o
  -1   6   3       8404.28       8061.46        73.23 o
   0   6   3        395.48        344.64        12.10 o
   1   6   3      41854.18      42551.30       767.85 o
   2   6   3       1685.51       1587.86        30.37 o
   3   6   3      13824.40      13827.72       127.75 o
   4   6   3        110.02         58.37         6.63 o
   5   6   3      14012.17      14251.23       217.81 o
   6   6   3       7792.00       7979.84       111.28 o
   7   6   3          0.24         12.69         8.00 o
   8   6   3        689.75        675.65        39.94 o
   9   6   3        372.57        350.29        31.56 o
  10   6   3        135.50        134.45        18.61 o
  11   6   3       3048.42       3023.56        91.48 o
  12   6   3         32.35         46.36        16.12 o
  13   6   3       1075.69       1081.04        47.56 o
  14   6   3         10.66          7.61        13.55 o
 -14   7   3          3.78         36.50        12.69 o
 -13   7   3         68.14         89.52        16.18 o
 -12   7   3         49.13         46.19        14.11 o
 -11   7   3         35.26         38.88         9.97 o
 -10   7   3          1.13          5.54         9.18 o
  -9   7   3        102.29        130.48        27.55 o
  -8   7   3          0.01        -10.95        10.95 o
  -7   7   3        376.11        344.57        22.96 o
  -6   7   3         64.00         60.00        10.68 o
  -5   7   3       3242.55       3435.61        45.81 o
  -4   7   3         46.34         44.00         6.37 o
  -3   7   3        800.28        751.47        14.79 o
  -2   7   3       1242.59       1170.78        19.10 o
  -1   7   3         19.63         19.42         3.62 o
   0   7   3        389.68        428.32        13.53 o
   1   7   3      10180.38       9948.98       195.84 o
   2   7   3        304.00        269.75        15.41 o
   3   7   3          0.04          1.41         4.11 o
   4   7   3        404.46        427.58        15.02 o
   5   7   3       1967.25       1968.05        36.38 o
   6   7   3         69.80         74.61        10.05 o
   7   7   3         39.28         37.49        11.98 o
   8   7   3          0.85          0.32        10.68 o
   9   7   3        390.17        395.15        23.55 o
  10   7   3        281.38        247.48        19.35 o
  11   7   3        502.06        450.75        36.53 o
  12   7   3        394.02        372.21        34.68 o
  13   7   3         84.49         59.51        14.33 o
  14   7   3         26.98         33.98        11.54 o
 -14   8   3          3.19         14.71         9.53 o
 -13   8   3        122.36        124.07        19.21 o
 -12   8   3          6.96         29.96        10.88 o
 -11   8   3         19.22          7.50        10.18 o
 -10   8   3        106.40        109.69        11.08 o
  -9   8   3         12.90         41.40        17.22 o
  -8   8   3        232.42        251.73        20.99 o
  -7   8   3         28.91         41.05        10.54 o
  -6   8   3          8.12         11.49        10.65 o
  -5   8   3         79.47         79.78        11.69 o
  -4   8   3        351.46        351.02        15.51 o
  -3   8   3         10.27         11.54         3.40 o
  -2   8   3         27.51         28.16         4.15 o
  -1   8   3        795.96        736.75        16.67 o
   0   8   3          0.60         -0.91         4.59 o
   1   8   3         14.94         17.81         5.32 o
   2   8   3        326.52        350.07        12.98 o
   3   8   3       1148.42       1071.78        24.36 o
   4   8   3       1435.72       1460.48        28.15 o
   5   8   3        880.24        817.55        23.72 o
   6   8   3       1362.24       1465.42        38.10 o
   7   8   3        221.49        216.24        22.84 o
   8   8   3        686.21        628.84        48.49 o
   9   8   3         64.67         35.24         8.81 o
  10   8   3        760.48        718.03        35.40 o
  11   8   3        337.09        307.82        30.62 o
  12   8   3        254.15        258.57        26.43 o
  13   8   3         36.20         48.84        13.49 o
  14   8   3          5.44          5.72         9.33 o
 -14   9   3          0.02         -1.78        24.08 o
 -13   9   3        326.77        360.26        28.19 o
 -12   9   3       4341.89       4427.54        78.73 o
 -11   9   3        802.64        860.93        41.83 o
 -10   9   3        867.43        813.75        30.52 o
  -9   9   3        909.07        877.40        60.41 o
  -8   9   3       1235.03       1277.53        46.80 o
  -7   9   3        514.88        510.30        28.02 o
  -6   9   3         88.78         42.54         9.55 o
  -5   9   3       8088.94       8720.02        85.13 o
  -4   9   3       9814.11      10424.73        85.22 o
  -3   9   3       3589.76       3393.67        45.56 o
  -2   9   3        112.87         89.98         6.03 o
  -1   9   3       2622.23       2880.77        39.30 o
   0   9   3        368.31        376.70        11.97 o
   1   9   3        740.89        773.65        18.33 o
   2   9   3       4261.67       3754.97        54.55 o
   3   9   3      24870.75      26380.54       147.97 o
   4   9   3       1074.02       1321.83        27.07 o
   5   9   3        502.38        540.58        19.60 o
   6   9   3       1864.43       1916.42        49.97 o
   7   9   3       1035.86       1047.32        55.02 o
   8   9   3        114.64        108.44        22.27 o
   9   9   3        618.27        591.41        28.08 o
  10   9   3       3518.75       3182.52        73.10 o
  11   9   3        413.67        468.85        36.90 o
  12   9   3       1344.02       1234.57        54.71 o
  13   9   3         55.00         88.65        16.25 o
  14   9   3        132.82        119.59        16.12 o
 -14  10   3          0.18          6.38         9.78 o
 -13  10   3        189.28        126.25        18.40 o
 -12  10   3       2297.08       2290.10        56.53 o
 -11  10   3       3776.73       3655.45        96.22 o
 -10  10   3        206.47        165.64        16.44 o
  -9  10   3       5267.83       4961.40        98.42 o
  -8  10   3       6222.02       6630.10       173.82 o
  -7  10   3       1452.97       1810.31        60.82 o
  -6  10   3      11471.96      13688.44       170.72 o
  -5  10   3      45769.53      48294.50       207.45 o
  -4  10   3      99838.04     109358.08       401.22 o
  -3  10   3      11124.03      11254.88        71.55 o
  -2  10   3        919.69        966.34        17.82 o
  -1  10   3         15.38         13.04         5.99 o
   0  10   3      49060.39      47885.58       440.10 o
   1  10   3     182125.22     184063.22      1716.66 o
   2  10   3      12135.41      13074.60       120.08 o
   3  10   3      51961.60      51723.10       537.61 o
   4  10   3      20163.74      21309.72       207.99 o
   5  10   3       3690.76       3841.91       117.71 o
   6  10   3      11921.00      13408.34       186.72 o
   7  10   3        636.03        678.84        49.23 o
   8  10   3        212.31        246.36        39.42 o
   9  10   3         60.63         48.00         9.71 o
  10  10   3       1263.46       1092.41        43.36 o
  11  10   3        738.29        837.24        48.82 o
  12  10   3        431.74        432.56        34.23 o
  13  10   3         41.40         67.19        13.38 o
  14  10   3        852.13        972.09        58.99 o
 -14  11   3         78.41         75.31        14.05 o
 -13  11   3        386.59        421.15        24.79 o
 -12  11   3        231.03        232.87        21.58 o
 -11  11   3          6.63         19.81        12.02 o
 -10  11   3         12.35         16.38         9.89 o
  -9  11   3        476.10        463.01        22.41 o
  -8  11   3        319.43        380.02        26.50 o
  -7  11   3        516.77        495.91        28.48 o
  -6  11   3        145.17        157.71        12.87 o
  -5  11   3          9.68         20.37         7.20 o
  -4  11   3       2468.27       3033.56        48.23 o
  -3  11   3        642.08        562.05        15.70 o
  -2  11   3        434.38        507.25        12.35 o
  -1  11   3       1051.92       1120.25        21.72 o
   0  11   3       4529.58       4516.38        46.28 o
   1  11   3       6548.12       7026.28        93.29 o
   2  11   3       2046.30       1755.83        30.32 o
   3  11   3      11006.02      11674.24       187.69 o
   4  11   3        536.08        507.84        23.64 o
   5  11   3       2155.07       2340.76        60.20 o
   6  11   3       1965.72       1999.02        94.49 o
   7  11   3        973.50        902.13        56.37 o
   8  11   3       1861.70       1952.07        87.69 o
   9  11   3         46.17         27.41         8.59 o
  10  11   3       1031.52        974.72        41.00 o
  11  11   3       4775.44       4570.66       153.04 o
  12  11   3        654.88        664.45        39.75 o
  13  11   3        369.90        400.68        28.60 o
  14  11   3        879.52        880.16        55.09 o
 -14  12   3        297.13        340.95        31.26 o
 -13  12   3         22.62          8.38        11.54 o
 -12  12   3          7.27         22.31        10.03 o
 -11  12   3         98.65        133.20        18.23 o
 -10  12   3         53.08         40.75        10.71 o
  -9  12   3         12.11          8.95         8.71 o
  -8  12   3        111.33        136.46        16.55 o
  -7  12   3          7.32          9.04         8.03 o
  -6  12   3         23.53         35.59         7.30 o
  -5  12   3       2067.32       2376.21        50.07 o
  -4  12   3       1437.06       1337.18        33.08 o
  -3  12   3        391.76        429.50        14.42 o
  -2  12   3         67.41         56.12         5.59 o
  -1  12   3         29.78         61.74        15.49 o
   0  12   3        358.57        284.03        14.31 o
   1  12   3       1407.76       1355.01        30.29 o
   2  12   3       3258.77       3334.95        41.73 o
   3  12   3        835.64        820.88        30.63 o
   4  12   3        504.54        493.89        26.52 o
   5  12   3        280.66        299.85        23.02 o
   6  12   3        634.53        609.53        39.16 o
   7  12   3         56.61         28.84        12.11 o
   8  12   3        221.02        238.53        32.16 o
   9  12   3        143.35        126.93        13.38 o
  10  12   3        139.17        177.36        19.68 o
  11  12   3        550.23        536.89        38.62 o
  12  12   3          0.01         -4.83        12.55 o
  13  12   3          0.07          7.77         9.89 o
 -14  13   3          0.78         12.88         8.76 o
 -13  13   3         28.85         32.84        10.38 o
 -12  13   3        125.38        150.24        25.39 o
 -11  13   3          3.39         -3.67        14.40 o
 -10  13   3         27.62         25.76         8.11 o
  -9  13   3          1.49         -3.76         8.61 o
  -8  13   3         36.99         18.60        12.32 o
  -7  13   3         27.37         27.80        11.46 o
  -6  13   3         30.85         37.79        10.95 o
  -5  13   3         20.44         13.47         6.94 o
  -4  13   3        255.16        259.06        18.10 o
  -3  13   3          9.57         16.36         6.76 o
  -2  13   3        121.25        137.68         8.25 o
  -1  13   3          1.50          4.18         4.41 o
   0  13   3       2139.18       2076.26        37.53 o
   1  13   3        546.64        563.66        20.19 o
   2  13   3         99.37         61.60         7.17 o
   3  13   3        217.37        198.60        16.51 o
   4  13   3        166.79        176.81        16.80 o
   5  13   3        307.63        370.88        26.02 o
   6  13   3         19.65         37.66        11.96 o
   7  13   3          9.48         36.77        18.76 o
   8  13   3         63.05         20.24        12.27 o
   9  13   3          0.15         -8.43         8.43 o
  10  13   3          6.60         -1.95        11.34 o
  11  13   3         22.71          2.97        12.29 o
  12  13   3         34.57         36.41        17.73 o
  13  13   3         10.79         29.03        14.78 o
 -14  14   3        507.12        513.07        43.53 o
 -13  14   3         68.16         48.70        12.60 o
 -12  14   3        109.96         78.07        42.09 o
 -11  14   3        137.28        113.17        19.87 o
 -10  14   3        586.30        481.98        32.69 o
  -9  14   3       2608.33       2324.70        51.69 o
  -8  14   3         23.50         11.59        13.50 o
  -7  14   3        187.14        185.72        22.07 o
  -6  14   3       2328.38       2414.85        55.30 o
  -5  14   3         23.01         10.54         7.17 o
  -4  14   3        564.62        615.53        23.84 o
  -3  14   3       1469.23       1577.77        35.47 o
  -2  14   3        544.96        608.71        18.50 o
  -1  14   3        711.46        733.77        17.28 o
   0  14   3      12513.04      12102.13       153.35 o
   1  14   3       1892.78       1906.59        38.24 o
   2  14   3       1726.45       1664.44        32.11 o
   3  14   3       5637.01       5196.54        73.51 o
   4  14   3       1038.66       1056.76        39.93 o
   5  14   3      11130.00      11667.73       170.17 o
   6  14   3        733.89        638.98        47.59 o
   7  14   3        887.55       1043.11        63.86 o
   8  14   3       3165.75       3043.39       112.40 o
   9  14   3         65.31         85.45        12.56 o
  10  14   3        868.30        835.81        38.51 o
  11  14   3        148.64        185.16        22.85 o
  12  14   3        308.89        350.08        28.33 o
  13  14   3         33.53         44.45        11.08 o
 -14  15   3         14.82         10.37        12.39 o
 -13  15   3          0.31         -0.94        11.25 o
 -12  15   3        693.12        566.42        46.94 o
 -11  15   3       2980.15       3207.10       142.15 o
 -10  15   3        684.88        700.12        40.04 o
  -9  15   3        387.83        393.94        26.26 o
  -8  15   3      11183.25      11156.12       169.29 o
  -7  15   3       1595.95       1909.50        67.96 o
  -6  15   3       3865.41       4149.54        69.20 o
  -5  15   3       4511.31       4918.77        74.89 o
  -4  15   3       3134.10       3348.72        56.25 o
  -3  15   3       2504.96       2636.07        48.47 o
  -2  15   3        242.22        145.01         9.85 o
  -1  15   3       7295.71       6611.46        61.06 o
   0  15   3        237.97        485.60        24.48 o
   1  15   3      92103.23      96475.25       412.30 o
   2  15   3       3559.96       4183.12        84.49 o
   3  15   3       1136.25       1561.58        39.64 o
   4  15   3        278.22        196.11        19.35 o
   5  15   3       6110.01       6220.93       105.67 o
   6  15   3         16.79         17.36        10.91 o
   7  15   3        594.70        642.55        50.82 o
   8  15   3      13978.68      13195.57       141.56 o
   9  15   3          1.70          4.23         8.59 o
  10  15   3        863.66        785.31        36.87 o
  11  15   3       1623.98       1429.07        68.09 o
  12  15   3         95.05         91.99        15.73 o
  13  15   3         11.00          3.59         9.63 o
 -13  16   3        365.01        346.27        24.99 o
 -12  16   3         67.09         57.77        17.86 o
 -11  16   3         26.54         55.51        16.47 o
 -10  16   3         90.52        103.92        19.14 o
  -9  16   3        129.68        102.47        16.03 o
  -8  16   3        283.16        237.08        31.60 o
  -7  16   3        453.24        598.54        38.92 o
  -6  16   3          2.90         -2.62         6.82 o
  -5  16   3       1784.39       1877.10        46.37 o
  -4  16   3          6.21         19.00         7.22 o
  -3  16   3         28.62         15.18         7.45 o
  -2  16   3        838.55        780.73        25.81 o
  -1  16   3       2095.82       2169.07        42.15 o
   0  16   3        302.60        280.63        17.32 o
   1  16   3        732.67        705.14        26.48 o
   2  16   3        707.22        691.52        26.37 o
   3  16   3       2445.20       2358.28        53.00 o
   4  16   3        350.74        379.56        25.85 o
   5  16   3       3599.27       3753.85        81.96 o
   6  16   3        136.92        263.21        24.89 o
   7  16   3        257.50        294.05        35.11 o
   8  16   3       4097.66       3794.12        71.65 o
   9  16   3        736.43        653.34        30.94 o
  10  16   3         92.81         78.65        14.23 o
  11  16   3        422.15        411.43        28.05 o
  12  16   3          3.69         -1.58        10.83 o
  13  16   3         75.32         64.87        12.62 o
 -13  17   3         64.99         53.66        11.69 o
 -12  17   3         29.36         33.08        17.61 o
 -11  17   3        135.20        164.29        37.26 o
 -10  17   3          5.48         12.17        12.26 o
  -9  17   3         24.16         27.08        13.33 o
  -8  17   3        454.14        476.57        31.94 o
  -7  17   3         27.87         17.26        12.25 o
  -6  17   3       1532.17       1522.95        43.62 o
  -5  17   3        528.85        545.30        25.34 o
  -4  17   3        193.31        161.12        14.03 o
  -3  17   3          3.85         11.72        11.92 o
  -2  17   3          3.37          9.57         7.28 o
  -1  17   3        894.59        812.74        27.53 o
   0  17   3        110.71         91.12        11.24 o
   1  17   3         32.02         19.03         8.02 o
   2  17   3        551.05        588.33        24.88 o
   3  17   3         54.88         50.61         9.63 o
   4  17   3       2321.68       2252.62        62.15 o
   5  17   3        633.30        628.55        29.97 o
   6  17   3        295.98        338.01        28.86 o
   7  17   3         46.64         50.13        17.33 o
   8  17   3        208.69        202.29        17.98 o
   9  17   3          2.17         -2.10         8.91 o
  10  17   3         64.06         54.50        11.95 o
  11  17   3          1.05         -0.89        10.13 o
  12  17   3          3.78          6.64         9.25 o
  13  17   3        376.66        375.43        23.16 o
 -13  18   3         10.60         12.89         8.26 o
 -12  18   3         21.81        -15.09        15.09 o
 -11  18   3         47.47         50.13        14.77 o
 -10  18   3          4.14         11.24        15.39 o
  -9  18   3          4.14          4.48         9.18 o
  -8  18   3          0.07         10.48         9.24 o
  -7  18   3         23.35         24.92        16.76 o
  -6  18   3          0.01          2.40         7.68 o
  -5  18   3        151.69        155.50        15.25 o
  -4  18   3         24.71         54.95        12.21 o
  -3  18   3          1.86          4.76         8.50 o
  -2  18   3        111.31        106.46        11.90 o
  -1  18   3        434.13        443.82        22.41 o
   0  18   3          6.00         -0.28         7.55 o
   1  18   3        354.36        463.83        23.03 o
   2  18   3        270.28        261.82        17.60 o
   3  18   3         37.07         39.06         8.85 o
   4  18   3         36.76         36.04        10.49 o
   5  18   3        120.82        150.70        15.46 o
   6  18   3         25.77         25.56        10.32 o
   7  18   3        149.40        125.42        25.24 o
   8  18   3        145.47        134.94        14.69 o
   9  18   3        285.75        249.94        22.02 o
  10  18   3         48.12         26.93        10.59 o
  11  18   3         29.74         24.08         9.50 o
  12  18   3         15.17          6.46        11.01 o
  13  18   3          0.16         -6.60         9.95 o
 -13  19   3        165.26        199.96        27.91 o
 -12  19   3        390.27        369.44        36.61 o
 -11  19   3       1000.23        934.69        50.77 o
 -10  19   3        189.96        178.07        28.18 o
  -9  19   3          6.49          4.01        18.67 o
  -8  19   3       1388.60       1314.21        46.62 o
  -7  19   3        172.56        177.84        23.61 o
  -6  19   3       1339.82       1488.01        47.60 o
  -5  19   3        701.76        571.60        30.55 o
  -4  19   3       1884.16       1902.19        64.41 o
  -3  19   3       2484.11       2474.65        57.23 o
  -2  19   3          2.46          4.55         7.09 o
  -1  19   3       9802.10      10439.11       108.79 o
   0  19   3        514.74        540.24        30.21 o
   1  19   3      11259.07      13062.65       139.65 o
   2  19   3       1004.74        958.78        33.18 o
   3  19   3       3870.30       4079.67       100.58 o
   4  19   3       4844.17       4787.22        94.86 o
   5  19   3        445.35        396.73        28.89 o
   6  19   3       1813.68       1793.79        65.83 o
   7  19   3         11.08         -8.38        12.87 o
   8  19   3        338.97        278.68        22.76 o
   9  19   3         16.40          0.17        10.87 o
  10  19   3        878.39        831.14        37.21 o
  11  19   3         52.96         71.94        12.91 o
  12  19   3          8.49         36.25        12.45 o
  13  19   3        812.00        875.63        52.66 o
 -13  20   3        736.31        759.77        30.98 o
 -12  20   3        541.12        524.28        41.85 o
 -11  20   3        940.36        974.63        48.16 o
 -10  20   3        584.99        488.64        37.78 o
  -9  20   3        462.20        494.53        47.09 o
  -8  20   3        177.23        194.04        19.21 o
  -7  20   3         59.49         56.69        23.70 o
  -6  20   3          0.40          3.30        10.73 o
  -5  20   3       7294.99       8100.64       132.74 o
  -4  20   3       1041.72        855.87        36.04 o
  -3  20   3          3.88          8.92         8.60 o
  -2  20   3        116.94        171.07        17.04 o
  -1  20   3       5939.94       6426.66        93.29 o
   0  20   3      48295.04      49495.52       351.66 o
   1  20   3      61144.87      63863.66       324.14 o
   2  20   3      10427.96       9855.50       144.12 o
   3  20   3      19167.22      21212.32       242.77 o
   4  20   3          0.03         20.35        14.00 o
   5  20   3       4492.79       4527.68       161.56 o
   6  20   3         45.59         76.90        24.98 o
   7  20   3       2769.24       2461.79        64.17 o
   8  20   3       6549.93       5874.27       107.48 o
   9  20   3       3003.99       3028.96        72.14 o
  10  20   3          0.95          2.08        10.86 o
  11  20   3        161.32        207.30        19.52 o
  12  20   3        167.33        169.11        15.43 o
  13  20   3        461.14        541.48        39.13 o
 -13  21   3         73.07         53.75         9.30 o
 -12  21   3        666.55        643.11        44.84 o
 -11  21   3         72.45         80.80        17.20 o
 -10  21   3       4290.15       4166.91       117.17 o
  -9  21   3        261.23        273.01        35.79 o
  -8  21   3        605.42        543.11        33.87 o
  -7  21   3        428.65        464.89        24.67 o
  -6  21   3        484.69        472.39        29.19 o
  -5  21   3        288.05        293.05        23.00 o
  -4  21   3       1038.85       1064.11        40.68 o
  -3  21   3        162.35        161.96        16.74 o
  -2  21   3        129.06        114.92        16.75 o
  -1  21   3       7480.30       7650.17       129.84 o
   0  21   3       2121.07       2264.19        53.88 o
   1  21   3       2384.85       2550.53        57.10 o
   2  21   3        265.21        333.47        21.09 o
   3  21   3       1126.23       1109.46        46.38 o
   4  21   3        173.67        148.12        19.07 o
   5  21   3       1449.79       1436.60        56.78 o
   6  21   3         80.69         81.08        18.07 o
   7  21   3        341.33        357.67        28.42 o
   8  21   3        469.09        448.79        28.35 o
   9  21   3        563.10        564.96        31.83 o
  10  21   3         43.88         46.09        11.02 o
  11  21   3        393.03        380.86        25.68 o
  12  21   3        440.35        491.87        31.56 o
 -13  22   3         83.51         71.89        18.55 o
 -12  22   3         20.72         29.27        13.72 o
 -11  22   3        323.16        343.15        28.39 o
 -10  22   3         74.36         81.55        18.70 o
  -9  22   3         92.19         79.58        17.55 o
  -8  22   3        518.68        497.66        33.12 o
  -7  22   3         66.62         65.70        11.35 o
  -6  22   3          4.68          0.28         9.65 o
  -5  22   3         35.44         41.31        10.22 o
  -4  22   3         30.80         30.96        10.57 o
  -3  22   3        299.18        311.41        22.63 o
  -2  22   3       1239.29       1163.45        47.55 o
  -1  22   3          4.16          6.73         8.11 o
   0  22   3         79.73         64.71        11.09 o
   1  22   3       2495.60       2593.79        59.19 o
   2  22   3        130.21        121.48        13.59 o
   3  22   3       1505.86       1344.63        51.84 o
   4  22   3        335.37        369.47        35.97 o
   5  22   3        638.81        619.01        45.35 o
   6  22   3       4111.87       3979.24       151.24 o
   7  22   3       1199.47       1247.13        51.92 o
   8  22   3        112.46         86.10        13.49 o
   9  22   3          2.62         -5.66        13.19 o
  10  22   3        116.54        132.10        15.56 o
  11  22   3        110.34        132.84        15.97 o
  12  22   3         68.72         77.19        12.46 o
 -12  23   3         53.84         46.61        14.33 o
 -11  23   3         37.61         52.55        18.45 o
 -10  23   3         81.88         81.78        17.95 o
  -9  23   3        245.55        202.35        24.92 o
  -8  23   3        326.61        329.54        27.21 o
  -7  23   3         68.22         49.52        11.97 o
  -6  23   3          0.00          1.75         8.63 o
  -5  23   3        119.77        135.00        16.40 o
  -4  23   3        233.76        287.63        32.15 o
  -3  23   3         16.08         21.70        10.26 o
  -2  23   3         83.18         87.77        15.59 o
  -1  23   3         53.29         57.97        11.02 o
   0  23   3       3314.88       3385.44        69.52 o
   1  23   3        523.10        579.98        29.26 o
   2  23   3        216.11        189.11        17.64 o
   3  23   3        803.74        814.55        41.47 o
   4  23   3         47.31         26.75        10.21 o
   5  23   3        464.08        414.36        31.73 o
   6  23   3         84.80         86.16        13.22 o
   7  23   3        285.34        266.69        24.58 o
   8  23   3          0.02         -2.91        11.84 o
   9  23   3         38.00         15.83        12.34 o
  10  23   3         79.36         72.45        14.02 o
  11  23   3         30.09          8.15        11.70 o
  12  23   3        310.83        340.10        27.78 o
 -12  24   3        517.79        591.19        38.65 o
 -11  24   3        966.04        741.77        51.16 o
 -10  24   3         51.90         40.98        16.02 o
  -9  24   3       1682.86       1481.28        62.61 o
  -8  24   3        797.58        717.61        57.44 o
  -7  24   3          1.90         -1.58        10.53 o
  -6  24   3        171.49        138.09        13.21 o
  -5  24   3        128.86        156.52        18.36 o
  -4  24   3       1574.07       1528.10        52.06 o
  -3  24   3       2254.58       1896.73        79.15 o
  -2  24   3        349.84        291.22        25.87 o
  -1  24   3        858.77        806.36        34.93 o
   0  24   3       2160.08       2272.39        68.17 o
   1  24   3       1618.61       1555.96        48.35 o
   2  24   3       2687.03       2696.84        63.00 o
   3  24   3         79.49         78.68        14.61 o
   4  24   3        143.31        139.99        19.28 o
   5  24   3       3367.73       3351.01       152.52 o
   6  24   3          0.52         14.24         9.45 o
   7  24   3       2041.84       1977.97        58.89 o
   8  24   3        438.94        513.06        33.97 o
   9  24   3        730.37        680.95        46.01 o
  10  24   3        571.07        469.01        30.11 o
  11  24   3        932.67        895.35        36.03 o
  12  24   3        154.99        164.03        28.30 o
 -12  25   3         79.90         90.77        16.85 o
 -11  25   3         55.39         22.84        21.72 o
 -10  25   3         48.84         58.80        23.01 o
  -9  25   3       6189.41       6044.84       137.71 o
  -8  25   3         33.70         52.96        14.08 o
  -7  25   3        198.98        159.83        19.57 o
  -6  25   3      10542.31      10070.41       184.85 o
  -5  25   3        298.76        329.17        25.30 o
  -4  25   3          1.96         10.34         9.53 o
  -3  25   3        304.85        273.06        23.02 o
  -2  25   3       5113.55       4950.89       104.35 o
  -1  25   3        928.34       1013.40        46.98 o
   0  25   3       2431.34       2606.58       104.09 o
   1  25   3         46.22         31.22         8.88 o
   2  25   3       1452.25       1521.29        53.61 o
   3  25   3       5492.17       5294.92       108.85 o
   4  25   3          2.16         -0.52        10.82 o
   5  25   3      10356.72      10127.10       124.79 o
   6  25   3       5921.68       5692.74       110.05 o
   7  25   3       5291.75       4987.99        93.23 o
   8  25   3       2883.21       3066.58        81.71 o
   9  25   3        775.47        817.05        41.29 o
  10  25   3        590.90        524.55        31.00 o
  11  25   3        109.62        120.39        13.85 o
  12  25   3        183.45        217.88        30.16 o
 -12  26   3        373.00        422.43        29.64 o
 -11  26   3         14.11         36.47        15.84 o
 -10  26   3          0.55         19.42        11.58 o
  -9  26   3       1611.82       1616.57        64.13 o
  -8  26   3         14.41         23.02        11.61 o
  -7  26   3       2701.67       2653.40        74.71 o
  -6  26   3         36.98         59.83        15.51 o
  -5  26   3       2000.42       2001.00        47.25 o
  -4  26   3        244.50        222.92        25.89 o
  -3  26   3       3454.33       3388.74        78.17 o
  -2  26   3        196.36        205.66        22.80 o
  -1  26   3          1.31          4.54        10.61 o
   0  26   3        225.71        267.25        26.78 o
   1  26   3         55.29         73.64        12.82 o
   2  26   3         72.25         91.41        20.30 o
   3  26   3        244.06        208.92        29.58 o
   4  26   3        233.67        204.92        35.79 o
   5  26   3        830.40        837.41        33.15 o
   6  26   3       1261.64       1202.03        51.47 o
   7  26   3       1193.55       1157.69        62.36 o
   8  26   3       1504.01       1539.06        57.83 o
   9  26   3       3474.52       3365.35        81.28 o
  10  26   3         15.20         24.53        11.01 o
  11  26   3         47.42         51.87         9.73 o
 -12  27   3          7.86         -8.03         9.04 o
 -11  27   3          0.63         12.20        13.13 o
 -10  27   3          1.23          9.70         9.97 o
  -9  27   3          4.43         -3.02        13.54 o
  -8  27   3        474.04        472.89        32.14 o
  -7  27   3        110.99         90.85        17.72 o
  -6  27   3          8.56         -5.67        11.19 o
  -5  27   3       1149.59       1063.51        46.42 o
  -4  27   3        215.94        214.24        25.70 o
  -3  27   3        321.84        298.12        24.69 o
  -2  27   3       1107.31       1041.46        50.24 o
  -1  27   3         42.14         43.44        12.21 o
   0  27   3        138.31        145.63        16.82 o
   1  27   3        355.40        352.73        25.07 o
   2  27   3        713.50        725.49        52.58 o
   3  27   3        744.84        765.86        53.90 o
   4  27   3       1376.82       1359.54        45.73 o
   5  27   3       1774.81       1626.60        67.60 o
   6  27   3        990.40        947.48        46.15 o
   7  27   3        281.11        238.63        24.01 o
   8  27   3       1016.62        921.43        44.26 o
   9  27   3         16.84          2.86        11.29 o
  10  27   3          5.53         11.31         8.75 o
  11  27   3        126.96        104.77        14.24 o
 -11  28   3         18.69          2.25        11.28 o
 -10  28   3         56.34         50.85        10.97 o
  -9  28   3        207.28        217.55        23.70 o
  -8  28   3         50.29         48.98        12.17 o
  -7  28   3          7.09         26.49        20.45 o
  -6  28   3       1346.20       1320.25        61.72 o
  -5  28   3       1470.43       1486.97        55.81 o
  -4  28   3       1388.61       1311.74        38.93 o
  -3  28   3          0.15          7.70        12.10 o
  -2  28   3         12.35         14.37        10.52 o
  -1  28   3        212.95        242.37        30.68 o
   0  28   3          7.68         -9.57        11.61 o
   1  28   3         81.27         88.04        13.57 o
   2  28   3        156.67        164.40        26.12 o
   3  28   3        570.14        556.22        46.85 o
   4  28   3       2247.03       2124.92        78.52 o
   5  28   3         98.42        109.49        20.49 o
   6  28   3        325.81        337.98        28.34 o
   7  28   3       1252.61       1306.60        52.87 o
   8  28   3          0.38         -3.61        13.32 o
   9  28   3        116.67         98.89        14.62 o
  10  28   3         16.43         32.64        10.64 o
  11  28   3        617.33        639.43        29.72 o
 -11  29   3        193.27        257.97        25.92 o
 -10  29   3         75.21         63.56        10.83 o
  -9  29   3        573.37        552.74        35.67 o
  -8  29   3        256.83        275.73        25.31 o
  -7  29   3        410.65        406.16        30.24 o
  -6  29   3        499.76        356.27        33.18 o
  -5  29   3      13341.36      12986.91       164.69 o
  -4  29   3       1349.37       1234.70        50.65 o
  -3  29   3       3501.98       3398.86        61.97 o
  -2  29   3       4073.02       3633.82        84.30 o
  -1  29   3          0.11         -6.03        11.48 o
   0  29   3         10.35        -13.39        13.39 o
   1  29   3       2344.79       2395.10        74.09 o
   2  29   3       1939.24       1808.12        84.88 o
   3  29   3       3120.73       3143.18        59.29 o
   4  29   3        141.96        148.13        18.58 o
   5  29   3        818.47        684.33        45.13 o
   6  29   3        482.61        483.41        39.14 o
   7  29   3       1831.85       1859.02        55.57 o
   8  29   3       1017.52       1001.80        44.52 o
   9  29   3        201.15        158.11        15.78 o
  10  29   3        123.43        159.80        19.84 o
  11  29   3        366.57        459.17        24.02 o
 -11  30   3         14.96         32.42        11.06 o
 -10  30   3        339.07        424.73        29.15 o
  -9  30   3       2887.35       2895.22        69.34 o
  -8  30   3        754.75        822.67        47.11 o
  -7  30   3          0.07          3.98        10.27 o
  -6  30   3        599.68        559.63        40.81 o
  -5  30   3       3194.81       3082.07        80.73 o
  -4  30   3      20066.84      20634.09       239.40 o
  -3  30   3       5848.29       5671.83        94.84 o
  -2  30   3       2667.61       2633.86        48.00 o
  -1  30   3       1006.62       1064.04        45.83 o
   0  30   3       4386.24       4111.96       102.02 o
   1  30   3       1005.90       1026.78        45.33 o
   2  30   3       2076.07       2102.82        74.60 o
   3  30   3        677.23        662.22        45.74 o
   4  30   3        956.43        959.97        40.59 o
   5  30   3        135.79        108.04        18.55 o
   6  30   3       9479.68       9001.87       162.32 o
   7  30   3          0.17          2.32        10.34 o
   8  30   3        521.36        408.52        25.62 o
   9  30   3        744.07        694.25        30.48 o
  10  30   3        649.26        643.27        39.68 o
  11  30   3        277.29        279.56        30.97 o
 -11  31   3         19.37         20.85         8.45 o
 -10  31   3        171.40        179.55        18.98 o
  -9  31   3          2.71         19.92         8.81 o
  -8  31   3        700.86        753.08        44.88 o
  -7  31   3         76.88         66.89        14.00 o
  -6  31   3        505.98        485.66        38.42 o
  -5  31   3       1773.26       1645.01        59.85 o
  -4  31   3       2226.25       2302.60        69.79 o
  -3  31   3        606.88        595.07        31.18 o
  -2  31   3        339.21        320.79        22.98 o
  -1  31   3          0.23         11.90         9.27 o
   0  31   3        541.87        535.12        29.28 o
   1  31   3        723.19        669.59        46.46 o
   2  31   3        486.45        535.19        49.08 o
   3  31   3         43.03         30.05        11.57 o
   4  31   3       1671.21       1671.29        60.11 o
   5  31   3        274.55        277.14        25.85 o
   6  31   3        866.38        904.54        39.81 o
   7  31   3        300.36        294.76        20.17 o
   8  31   3        347.07        326.84        22.70 o
   9  31   3        165.59        190.09        18.20 o
  10  31   3          3.87          7.28         8.80 o
 -10  32   3         42.32         65.51        12.60 o
  -9  32   3         16.97         11.42         7.49 o
  -8  32   3         67.84         70.40        15.74 o
  -7  32   3         39.97         33.91        13.04 o
  -6  32   3        778.99        748.08        46.90 o
  -5  32   3       3368.34       3458.20       100.23 o
  -4  32   3        142.38        109.99        17.93 o
  -3  32   3         29.70         11.49         9.68 o
  -2  32   3        185.49        163.10        17.25 o
  -1  32   3        678.98        603.42        31.83 o
   0  32   3        175.60        168.09        22.44 o
   1  32   3        160.61        149.87        22.55 o
   2  32   3        944.62        955.74        65.45 o
   3  32   3         29.50         20.63        11.22 o
   4  32   3         87.39         89.27        16.17 o
   5  32   3          0.04          1.45        14.26 o
   6  32   3         20.85         23.27        14.71 o
   7  32   3         50.16         46.76        12.08 o
   8  32   3         29.77         25.75        10.12 o
   9  32   3         13.13         18.41        16.22 o
  10  32   3         18.40         27.20         9.48 o
 -10  33   3         83.17         74.71        11.68 o
  -9  33   3        235.75        244.48        17.13 o
  -8  33   3         27.39         15.83         9.22 o
  -7  33   3        165.59        122.20        18.45 o
  -6  33   3         23.99         39.16        15.37 o
  -5  33   3         35.05         33.05        15.00 o
  -4  33   3       5081.99       5110.21       112.76 o
  -3  33   3          1.28          9.84        10.70 o
  -2  33   3         25.03         21.51        10.14 o
  -1  33   3         28.48          5.42         9.01 o
   0  33   3        420.60        401.09        33.77 o
   1  33   3        668.96        664.40        43.23 o
   2  33   3        195.97        184.40        37.05 o
   3  33   3         13.29         -1.81        11.93 o
   4  33   3        211.39        198.80        35.82 o
   5  33   3       3986.36       4006.59       172.41 o
   6  33   3       1723.35       1947.97       104.40 o
   7  33   3          0.28          0.11        12.02 o
   8  33   3        127.21        102.12        13.97 o
   9  33   3        119.19        122.53        16.09 o
  10  33   3          0.00          8.40         9.97 o
 -10  34   3         28.40         53.79        12.48 o
  -9  34   3        623.52        780.89        27.51 o
  -8  34   3       1020.97        961.00        38.67 o
  -7  34   3        708.24        680.91        36.59 o
  -6  34   3         87.49        108.44        20.23 o
  -5  34   3        155.98        138.16        22.77 o
  -4  34   3       1431.38       1325.98        62.21 o
  -3  34   3       1105.46       1073.94        47.54 o
  -2  34   3        501.09        437.96        41.65 o
  -1  34   3       1075.14       1047.06        46.65 o
   0  34   3        194.98        121.04        19.01 o
   1  34   3         14.67          9.58        12.14 o
   2  34   3        266.45        191.37        30.11 o
   3  34   3        792.69        923.63        45.21 o
   4  34   3         29.55         37.93        14.60 o
   5  34   3        194.06        260.66        29.05 o
   6  34   3       1156.80       1305.35        59.57 o
   7  34   3        821.98        885.15        46.72 o
   8  34   3        107.55        140.63        18.75 o
   9  34   3        146.10        134.32        17.19 o
  -9  35   3        106.48        107.33        12.43 o
  -8  35   3         20.12         50.06        10.96 o
  -7  35   3          3.76         -5.98        14.83 o
  -6  35   3       2953.97       3027.84       126.81 o
  -5  35   3        582.60        626.89        42.36 o
  -4  35   3       1747.70       1624.93        68.43 o
  -3  35   3       1905.11       2051.23        66.04 o
  -2  35   3       8110.05       7944.42       149.67 o
  -1  35   3       2053.41       2172.46        66.69 o
   0  35   3        922.87       1063.54        55.33 o
   1  35   3        599.42        562.03        40.57 o
   2  35   3         28.48         24.23        14.18 o
   3  35   3         24.74         18.71        10.88 o
   4  35   3         81.76         76.66        14.93 o
   5  35   3         74.22         69.29        17.92 o
   6  35   3        221.29        160.62        22.35 o
   7  35   3         53.87         46.85        13.89 o
   8  35   3       1179.83       1397.73        65.54 o
   9  35   3        597.73        681.67        53.17 o
  -9  36   3         33.96         27.76         8.91 o
  -8  36   3         88.47         82.32        11.93 o
  -7  36   3         44.43         50.25        14.46 o
  -6  36   3        570.69        514.62        32.50 o
  -5  36   3       3245.98       3257.25        93.71 o
  -4  36   3        187.57        222.66        22.94 o
  -3  36   3        517.52        512.10        39.08 o
  -2  36   3        659.38        649.68        43.84 o
  -1  36   3        405.96        385.01        29.63 o
   0  36   3        474.52        456.85        37.94 o
   1  36   3         16.38         48.80        17.06 o
   2  36   3        444.80        450.65        37.66 o
   3  36   3         22.31          6.77        10.07 o
   4  36   3        323.52        359.60        28.02 o
   5  36   3        613.96        621.52        41.48 o
   6  36   3        849.30        936.54        48.72 o
   7  36   3        314.25        307.69        26.64 o
   8  36   3        131.17        173.87        23.30 o
   9  36   3         36.89         40.44        11.61 o
  -9  37   3        224.62        262.78        22.39 o
  -8  37   3          0.02          0.61         6.19 o
  -7  37   3         84.36         96.50        15.07 o
  -6  37   3        431.51        433.52        28.74 o
  -5  37   3        563.68        525.13        37.52 o
  -4  37   3        713.47        732.12        44.79 o
  -3  37   3        135.44        129.23        19.96 o
  -2  37   3        748.61        773.50        47.01 o
  -1  37   3         27.28         22.50        11.36 o
   0  37   3        535.64        567.14        49.56 o
   1  37   3        512.59        469.69        47.71 o
   2  37   3       1813.01       1919.49        73.76 o
   3  37   3        201.77        206.10        21.05 o
   4  37   3         13.20         19.41         9.30 o
   5  37   3        357.72        370.87        31.53 o
   6  37   3        125.87        138.35        21.75 o
   7  37   3         29.44         52.84        13.42 o
   8  37   3         82.48         60.88        18.45 o
  -8  38   3         64.06         51.01         8.47 o
  -7  38   3         49.59         41.24        10.07 o
  -6  38   3         13.60         19.68        11.98 o
  -5  38   3        149.34        175.33        27.45 o
  -4  38   3         41.38         36.51        12.30 o
  -3  38   3         84.85         65.40        13.61 o
  -2  38   3         28.96         23.06        14.17 o
  -1  38   3         25.16         17.55        14.06 o
   0  38   3          1.68         -2.73        12.23 o
   1  38   3        520.57        495.11        48.15 o
   2  38   3       1559.76       1564.57        65.96 o
   3  38   3        437.19        442.17        30.18 o
   4  38   3        702.69        686.03        36.33 o
   5  38   3        573.66        595.98        37.80 o
   6  38   3         15.74          1.04        10.43 o
   7  38   3        335.92        348.26        24.81 o
   8  38   3         25.75         30.91        11.34 o
  -8  39   3        165.72        192.79        38.00 o
  -7  39   3        334.14        394.66        42.31 o
  -6  39   3         10.02         22.51        16.34 o
  -5  39   3        184.93        216.52        30.79 o
  -4  39   3        866.32        862.24        45.92 o
  -3  39   3         93.96         74.42        14.42 o
  -2  39   3        472.90        450.75        30.51 o
  -1  39   3        673.40        633.10        40.70 o
   0  39   3       1952.57       2079.82        73.70 o
   1  39   3       1574.61       1409.73        76.73 o
   2  39   3       1064.87       1092.40        54.13 o
   3  39   3        327.10        327.58        26.18 o
   4  39   3         34.33         26.18        10.46 o
   5  39   3        318.64        364.11        29.11 o
   6  39   3         76.73         56.41        13.98 o
   7  39   3        256.35        315.04        28.62 o
   8  39   3        121.48        101.97        21.73 o
  -7  40   3        217.18        222.58        15.90 o
  -6  40   3        469.30        441.50        37.29 o
  -5  40   3         74.49         56.70        16.21 o
  -4  40   3       4090.89       4087.71       105.71 o
  -3  40   3         10.76          0.19         9.16 o
  -2  40   3       1655.84       1737.19        56.63 o
  -1  40   3        578.25        614.51        34.23 o
   0  40   3          2.43          4.77        16.73 o
   1  40   3        713.34        672.53        43.48 o
   2  40   3        295.57        312.47        25.37 o
   3  40   3        141.19        170.52        19.95 o
   4  40   3       1320.02       1392.21        47.40 o
   5  40   3        268.23        232.31        23.31 o
   6  40   3        192.63        204.81        19.61 o
   7  40   3       1043.94       1093.68        47.48 o
  -7  41   3        401.22        477.35        24.82 o
  -6  41   3        310.54        334.07        30.58 o
  -5  41   3         47.45         58.72        17.54 o
  -4  41   3        190.08        238.13        23.87 o
  -3  41   3         37.29         25.85        10.27 o
  -2  41   3        676.82        689.40        35.07 o
  -1  41   3        214.23        311.04        46.27 o
   0  41   3          8.06         12.45        13.68 o
   1  41   3        109.08         81.26        18.74 o
   2  41   3          3.38         -3.08        10.18 o
   3  41   3         11.46          8.57        10.08 o
   4  41   3          4.56         -5.07         9.33 o
   5  41   3         10.77        -12.29        12.29 o
   6  41   3        455.66        517.74        34.63 o
   7  41   3          6.99         31.69        15.42 o
  -6  42   3         26.82         13.59         9.45 o
  -5  42   3         14.14         16.43        13.28 o
  -4  42   3         32.80         26.72        13.56 o
  -3  42   3          7.83         11.96         8.64 o
  -2  42   3         90.51         78.22        18.20 o
  -1  42   3        256.49        287.78        34.58 o
   0  42   3        184.70        195.03        22.86 o
   1  42   3          0.23         23.60        13.43 o
   2  42   3        153.92        149.72        17.19 o
   3  42   3         13.62         13.89        10.24 o
   4  42   3         69.86         71.37        13.92 o
   5  42   3          0.01          7.37         7.61 o
   6  42   3        467.48        502.69        45.57 o
  -6  43   3        144.44        198.25        22.18 o
  -5  43   3          2.59          1.59        22.97 o
  -4  43   3          0.70          2.27         9.42 o
  -3  43   3         12.32         30.01        11.69 o
  -2  43   3         29.60         24.58        13.13 o
  -1  43   3         48.04         70.46        18.12 o
   0  43   3          1.94          5.14        15.72 o
   1  43   3        630.00        612.99        36.99 o
   2  43   3        162.98        191.39        21.07 o
   3  43   3         18.30         18.29         8.03 o
   4  43   3         45.35         40.56        10.78 o
   5  43   3         11.57          3.32        13.32 o
  -5  44   3        322.20        359.83        27.26 o
  -4  44   3       1748.24       1944.38        52.37 o
  -3  44   3        587.24        637.77        38.83 o
  -2  44   3          0.01         -9.79        19.64 o
  -1  44   3        692.83        707.21        46.53 o
   0  44   3        584.06        591.23        44.19 o
   1  44   3         15.61         21.01        14.53 o
   2  44   3        260.33        267.88        27.81 o
   3  44   3         24.02         14.39        11.06 o
   4  44   3       1077.11       1268.04        47.77 o
  -4  45   3         57.02         51.74        17.69 o
  -3  45   3       1667.90       1717.61        47.87 o
  -2  45   3        472.23        573.64        55.34 o
  -1  45   3       1357.51       1354.11        59.69 o
   0  45   3        340.26        299.67        29.63 o
   1  45   3         17.47         28.53        12.56 o
   2  45   3        259.07        361.96        29.60 o
   3  45   3         77.23         73.55        20.57 o
  -3  46   3        204.20        265.53        33.28 o
  -2  46   3         26.24         15.00         7.31 o
  -1  46   3        205.16        232.93        23.66 o
   0  46   3        209.57        264.01        25.61 o
   1  46   3         21.59         29.17        12.03 o
   2  46   3          3.33         -8.11        15.42 o
  -1  47   3         33.79         29.25        12.28 o
   0  47   3        278.86        338.43        25.96 o
 -14   0   4        863.75       1517.75       256.29 o
 -12   0   4        176.83        185.18        22.10 o
 -10   0   4      97059.39      88629.23      1105.12 o
  -8   0   4       6821.49       7674.17       179.62 o
  -6   0   4      17220.83      19467.97       325.15 o
  -2   0   4     350038.38     364674.66      4161.62 o
   0   0   4     612195.56     619280.44     15283.42 o
   2   0   4     429748.75     411011.47      5078.71 o
   4   0   4         91.97        230.38        39.35 o
   6   0   4       3332.81       3923.78        78.83 o
   8   0   4       1926.50       2027.16       122.42 o
  10   0   4       5926.16       5820.20       227.60 o
  12   0   4        221.00        277.62        28.19 o
  14   0   4       1291.82       1497.14        74.70 o
 -14   1   4       1763.97       2168.96        68.65 o
 -13   1   4       1741.04       1947.13        42.57 o
 -12   1   4         46.65         25.90        10.86 o
 -11   1   4        233.41        276.50        19.93 o
 -10   1   4       2300.87       2248.07        55.61 o
  -9   1   4       4416.59       4050.44       125.21 o
  -8   1   4        410.12        519.21        29.53 o
  -7   1   4         17.70         16.95         9.84 o
  -6   1   4       1509.97       1547.05        44.44 o
  -5   1   4       1158.07       1218.52        36.25 o
  -4   1   4       5936.96       5330.14        47.11 o
  -3   1   4       1847.41       1820.78        23.02 o
  -2   1   4      55540.90      54602.56       375.98 o
  -1   1   4        472.37        501.64        14.59 o
   0   1   4      73594.41      75089.38       201.22 o
   1   1   4       1775.93       1740.60        29.40 o
   2   1   4      77567.00      81738.62      1014.72 o
   3   1   4        199.12        206.59        11.98 o
   5   1   4       2033.22       2193.43        38.89 o
   6   1   4       1836.54       2254.93        42.08 o
   7   1   4          1.10          0.83         7.41 o
   8   1   4       2500.66       2566.65        76.67 o
   9   1   4       1267.45       1355.44        52.21 o
  10   1   4          3.07         41.28        20.48 o
  11   1   4         11.70         50.29        17.87 o
  12   1   4       1104.04       1115.29        46.88 o
  13   1   4        420.98        436.42        29.38 o
  14   1   4       1330.96       1408.60        50.79 o
 -14   2   4         32.88         50.76        13.48 o
 -13   2   4         82.61        490.13       169.65 o
 -12   2   4        167.65        173.51        14.86 o
 -11   2   4        530.88        478.30        28.06 o
 -10   2   4         12.96          8.49         7.82 o
  -9   2   4        124.08         99.80        17.61 o
  -8   2   4         96.05         66.39        12.22 o
  -7   2   4          6.65          7.90         7.58 o
  -6   2   4        238.44        209.47        16.98 o
  -5   2   4         26.55         21.39         7.55 o
  -4   2   4        320.17        314.90        12.58 o
  -3   2   4         49.76         39.01         3.53 o
  -2   2   4       6193.95       5984.63        43.93 o
  -1   2   4        883.59        765.37        16.30 o
   0   2   4        443.56        468.24        12.74 o
   1   2   4         91.15        118.56         6.85 o
   3   2   4        440.64        355.00        18.01 o
   4   2   4        435.14        457.04        16.87 o
   5   2   4        129.65        125.79         9.95 o
   6   2   4         18.59         21.78         6.04 o
   7   2   4          4.45          6.36         9.87 o
   8   2   4        870.84        952.18        59.25 o
   9   2   4         22.31         41.72        12.06 o
  10   2   4        214.65        150.62        30.74 o
  11   2   4        359.25        364.91        33.96 o
  12   2   4        415.53        394.37        28.50 o
  13   2   4        397.43        432.97        33.67 o
  14   2   4         13.00         -4.21         7.38 o
 -14   3   4         11.90         11.33        10.05 o
 -13   3   4        243.92        254.37        28.52 o
 -12   3   4          0.06         10.64        11.21 o
 -11   3   4          9.09         11.92         9.64 o
 -10   3   4        537.36        458.15        23.03 o
  -9   3   4        841.16        808.83        56.09 o
  -8   3   4         64.89         70.08        12.65 o
  -7   3   4          4.06          3.84         9.27 o
  -6   3   4         22.36         19.50         8.32 o
  -5   3   4         64.94         67.20        10.91 o
  -4   3   4        486.53        491.15        15.79 o
  -3   3   4        257.99        248.59         7.83 o
  -2   3   4        693.03        627.73        11.71 o
  -1   3   4       1478.58       1382.35        21.47 o
   0   3   4         54.74         38.23         5.12 o
   1   3   4       1956.14       2034.72        33.93 o
   2   3   4       2269.57       2349.79        40.47 o
   3   3   4        377.31        342.72        17.75 o
   4   3   4        107.94        115.64         9.38 o
   5   3   4         41.44         30.79         6.16 o
   6   3   4          6.76         18.88         6.67 o
   7   3   4          8.01          9.76        11.11 o
   8   3   4         78.66         65.67        13.12 o
   9   3   4          7.66         -2.16         8.34 o
  10   3   4        202.61        173.86        29.20 o
  11   3   4         21.65          5.47        13.03 o
  12   3   4         76.74         88.53        16.84 o
  13   3   4        160.73        175.18        20.21 o
  14   3   4          2.36         -8.29         8.29 o
 -14   4   4         77.47         71.56        13.45 o
 -13   4   4        358.58        354.27        21.07 o
 -12   4   4       1619.34       1703.65        44.74 o
 -11   4   4       4305.66       4098.65        79.47 o
 -10   4   4         15.00         21.12         9.10 o
  -9   4   4        633.17        616.96        39.61 o
  -8   4   4        122.26        102.27        14.41 o
  -7   4   4       6120.06       5959.51        94.84 o
  -6   4   4         82.98         70.59        12.39 o
  -5   4   4         90.61         54.19        12.87 o
  -4   4   4       2611.47       2695.87        45.53 o
  -3   4   4       3880.01       3730.15        32.81 o
  -2   4   4       6601.50       7028.47        45.22 o
  -1   4   4       2613.32       2701.38        31.69 o
   0   4   4       3569.88       3384.43        28.61 o
   1   4   4     168619.03     178110.78      1195.87 o
   2   4   4      14429.04      14762.13       233.79 o
   3   4   4       1569.68       1611.73        33.16 o
   4   4   4       8927.54       8575.55       232.51 o
   5   4   4         86.71        120.04        11.52 o
   6   4   4       2336.27       2288.62        48.04 o
   7   4   4       2496.44       2409.79        71.52 o
   8   4   4         58.70         87.13        16.10 o
   9   4   4          6.66         -7.55         7.55 o
  10   4   4       1341.09       1223.42        59.31 o
  11   4   4        621.25        595.38        41.60 o
  12   4   4        890.63        922.77        48.17 o
  13   4   4        996.18       1006.95        36.45 o
  14   4   4         11.48         -4.77         8.84 o
 -14   5   4        619.74        967.18        93.60 o
 -13   5   4         16.27         46.60        23.08 o
 -12   5   4        965.62       1138.86        50.97 o
 -11   5   4         50.25         55.57        10.98 o
 -10   5   4       1203.83       1107.83        35.30 o
  -9   5   4         74.50        150.17        79.18 o
  -8   5   4        201.74        194.45        22.39 o
  -7   5   4      14812.63      14819.49       149.90 o
  -6   5   4       9468.32       8843.43       107.23 o
  -5   5   4      20184.52      22276.71       156.52 o
  -4   5   4       4143.17       4291.37        51.71 o
  -3   5   4       6044.75       6068.55        58.47 o
  -1   5   4       4290.53       5628.59        68.39 o
   0   5   4        375.72        307.36        10.94 o
   1   5   4     574647.81     545035.88      1364.41 o
   2   5   4       3657.61       4230.10        47.47 o
   3   5   4       2438.43       2604.01        65.22 o
   4   5   4       3004.38       3236.67        66.23 o
   5   5   4      20087.69      22748.11       161.76 o
   6   5   4        232.00        247.08        17.73 o
   7   5   4      13283.23      14260.60       214.96 o
   8   5   4       1128.52       1135.73        51.87 o
   9   5   4       2076.11       2125.11        48.45 o
  10   5   4         22.31         19.78        12.61 o
  11   5   4       2714.94       2374.65        82.13 o
  12   5   4        802.62        679.01        41.47 o
  13   5   4          8.48         42.28        13.13 o
  14   5   4         48.26         47.28        10.42 o
 -14   6   4        480.41        548.58        34.17 o
 -13   6   4        403.52        441.03        23.02 o
 -12   6   4         84.41         82.43        14.90 o
 -11   6   4        707.97        692.21        32.48 o
 -10   6   4        151.86        128.98        13.98 o
  -9   6   4        899.39        853.55        58.04 o
  -8   6   4        262.36        253.50        21.91 o
  -7   6   4       1909.09       1775.59        52.12 o
  -6   6   4        526.41        636.17        29.32 o
  -5   6   4       6304.36       6386.79        71.08 o
  -4   6   4         88.30        139.41         9.49 o
  -3   6   4       8806.71       8577.57        71.76 o
  -2   6   4       2045.59       2006.50        21.11 o
  -1   6   4       1249.28       1202.06        24.24 o
   0   6   4      21493.55      22524.74       196.13 o
   1   6   4     162174.42     170426.50      2829.41 o
   2   6   4        856.67        893.63        24.02 o
   3   6   4          3.85         15.86         5.92 o
   4   6   4       6169.10       5726.64        82.27 o
   5   6   4       9297.30      10014.53        95.63 o
   6   6   4        123.96         97.09        11.90 o
   7   6   4       5235.02       5833.84       110.98 o
   8   6   4       3790.38       4039.68        97.46 o
   9   6   4         76.91         80.87        12.84 o
  10   6   4        224.59        222.56        22.24 o
  11   6   4          0.61         47.33        17.19 o
  12   6   4         48.12         67.09        24.90 o
  13   6   4         33.93         20.05         8.10 o
  14   6   4          6.50         -4.51        11.13 o
 -14   7   4          3.49         39.46        64.78 o
 -13   7   4          9.42         16.78        10.21 o
 -12   7   4         93.47         87.84        14.45 o
 -11   7   4         23.00         18.20        10.78 o
 -10   7   4        923.58        830.25        33.31 o
  -9   7   4         21.92         24.89        16.19 o
  -8   7   4        109.94        121.66        24.07 o
  -7   7   4         11.75         12.58         7.91 o
  -6   7   4       2783.22       2898.84        53.31 o
  -5   7   4        113.58        129.58        11.33 o
  -4   7   4         69.01         66.01         8.09 o
  -3   7   4        315.88        327.48        10.89 o
  -2   7   4         29.15         25.28         4.31 o
  -1   7   4        482.81        534.98        14.42 o
   0   7   4       6909.71       7173.94        56.12 o
   1   7   4      17940.85      17561.98       230.31 o
   2   7   4        193.25        247.02        15.59 o
   3   7   4       1402.33       1351.73        28.49 o
   4   7   4       1386.87       1314.44        31.19 o
   5   7   4          6.39         14.92         7.50 o
   6   7   4          1.89         16.30         7.60 o
   7   7   4        331.55        342.02        27.92 o
   8   7   4        119.71        113.50        18.86 o
   9   7   4       1190.37       1109.06        38.52 o
  10   7   4         42.77         60.34        11.97 o
  11   7   4        406.26        409.34        34.86 o
  12   7   4        286.41        341.40        30.03 o
  13   7   4         26.27         25.31         8.75 o
  14   7   4         18.28         20.19        13.73 o
 -14   8   4        306.93        320.01        26.92 o
 -13   8   4          7.49         31.91        11.39 o
 -12   8   4         60.42         75.97        15.53 o
 -11   8   4         78.90         92.05        17.68 o
 -10   8   4         55.10         39.81         9.30 o
  -9   8   4        463.28        476.62        30.92 o
  -8   8   4          4.46          9.80        11.44 o
  -7   8   4          0.00          4.44         7.56 o
  -6   8   4          0.28         -0.58         7.30 o
  -5   8   4         36.26         33.09         7.71 o
  -4   8   4       1504.83       1615.98        33.31 o
  -3   8   4        135.18        148.03         7.22 o
  -2   8   4        238.32        230.09        10.62 o
  -1   8   4         61.52         76.37         6.26 o
   0   8   4       5168.23       5184.02        77.52 o
   1   8   4       1994.42       1943.66        35.86 o
   2   8   4       3101.66       3129.14        52.16 o
   3   8   4       1083.72       1027.87        28.26 o
   4   8   4       1877.91       1777.76        36.97 o
   5   8   4       1238.01       1284.04        35.68 o
   6   8   4        153.37        148.11        17.72 o
   7   8   4          3.76          0.38         9.28 o
   8   8   4        443.70        449.24        34.59 o
   9   8   4         47.86         39.93         9.70 o
  10   8   4        128.06        124.96        16.16 o
  11   8   4        145.46        157.35        23.58 o
  12   8   4         86.98         85.84        16.71 o
  13   8   4         12.84         28.03         8.72 o
  14   8   4         31.29         28.71        14.09 o
 -14   9   4         66.92        236.37       121.01 o
 -13   9   4         15.19        352.53       137.10 o
 -12   9   4       1535.12       1693.93        65.06 o
 -11   9   4        991.72        981.54        55.10 o
 -10   9   4          1.44         -0.25         8.39 o
  -9   9   4        756.01        768.30        31.20 o
  -8   9   4       1109.89       1184.78        53.39 o
  -7   9   4       3048.72       2874.29        66.49 o
  -6   9   4       1075.32       1145.16        38.20 o
  -5   9   4       4888.21       4872.56        63.89 o
  -4   9   4       7683.53       8581.35       118.04 o
  -3   9   4       1196.36       1026.27        22.67 o
  -2   9   4         83.99         72.48         6.32 o
  -1   9   4       1212.95       1253.72        24.46 o
   0   9   4         90.52         68.25         7.21 o
   1   9   4       6587.90       6965.10        66.42 o
   2   9   4       3600.05       3717.34        87.14 o
   3   9   4       2909.18       3040.08        57.90 o
   4   9   4        607.08        571.18        24.52 o
   5   9   4        658.10        762.10        27.85 o
   6   9   4       5725.65       6047.27        99.13 o
   7   9   4         58.92         18.24        11.19 o
   8   9   4        912.34       1190.28       133.96 o
   9   9   4          2.74         22.45        10.30 o
  10   9   4       1561.19       1549.51        51.39 o
  11   9   4       1479.21       1356.46        60.72 o
  12   9   4        412.41        354.59        29.26 o
  13   9   4          8.29         15.71         8.05 o
 -14  10   4       1855.62       2366.01        66.54 o
 -13  10   4       2325.21       2494.49        75.13 o
 -12  10   4       4794.58       4658.05       103.09 o
 -11  10   4       1380.65       1381.73        52.59 o
 -10  10   4        742.95        677.06        28.47 o
  -9  10   4       2377.53       2377.48        65.76 o
  -8  10   4       8998.04       9421.45       168.47 o
  -7  10   4       6127.42       5788.80       111.92 o
  -6  10   4        641.17        594.77        28.22 o
  -5  10   4       1151.52       1095.54        31.22 o
  -4  10   4      11984.00      12245.59       109.16 o
  -3  10   4       5822.15       4792.92        55.75 o
  -2  10   4      13390.79      13796.40       212.08 o
  -1  10   4      49736.98      50097.44       555.33 o
   0  10   4       1875.09       1979.60        41.93 o
   1  10   4      21962.53      23610.22       142.21 o
   2  10   4        742.29        931.78        24.37 o
   3  10   4        148.90        201.02        15.68 o
   4  10   4       1007.77       1312.62        61.28 o
   5  10   4      22734.61      22869.97       243.52 o
   6  10   4       8171.23       8483.73       161.79 o
   7  10   4         72.08         78.04        19.28 o
   8  10   4       3149.83       3058.49       117.60 o
   9  10   4        737.06        721.89        31.74 o
  10  10   4        261.56        261.24        22.40 o
  11  10   4         30.09         33.88        14.92 o
  12  10   4        428.41        429.80        31.64 o
  13  10   4        656.85        781.56        31.27 o
 -14  11   4          3.99         -7.26         8.35 o
 -13  11   4         33.31         63.89        16.82 o
 -12  11   4        380.98        346.10        54.96 o
 -11  11   4       2962.80       2870.86        74.65 o
 -10  11   4         54.64         63.07        10.36 o
  -9  11   4       2771.01       2465.88        52.10 o
  -8  11   4        559.82        597.61        33.34 o
  -7  11   4       1302.08       1301.30        54.76 o
  -6  11   4        505.33        549.37        27.40 o
  -5  11   4       3202.79       3400.66        55.60 o
  -3  11   4       1361.25       1351.43        26.48 o
  -2  11   4        291.53        238.95         9.40 o
  -1  11   4       2190.42       2192.70        36.29 o
   0  11   4       5408.01       5311.48        46.32 o
   1  11   4       9592.91       9765.25       139.78 o
   2  11   4        906.49       1008.77        23.85 o
   3  11   4       1939.13       1812.05        45.46 o
   4  11   4        338.73        343.31        19.75 o
   5  11   4       1895.44       2054.77        59.73 o
   6  11   4        100.61        113.70        14.27 o
   7  11   4         21.24         -7.29        13.39 o
   8  11   4        667.32        585.52        48.83 o
   9  11   4        423.02        399.64        24.02 o
  10  11   4       1173.73       1028.59        42.16 o
  11  11   4        612.47        538.97        32.96 o
  12  11   4         12.42         19.81        13.05 o
  13  11   4        442.62        489.75        24.66 o
 -14  12   4          1.71          3.21        17.51 o
 -13  12   4          1.85          1.38        12.38 o
 -12  12   4        189.14        190.43        22.76 o
 -11  12   4         93.06        113.08        19.11 o
 -10  12   4        164.26        150.65        15.31 o
  -9  12   4        233.93        230.09        21.07 o
  -8  12   4         11.12          3.23        11.54 o
  -7  12   4        152.96        141.11        18.32 o
  -6  12   4        580.69        599.69        29.24 o
  -5  12   4        188.95        196.78        14.33 o
  -4  12   4        109.34        135.22        11.69 o
  -3  12   4          9.31         17.93         4.85 o
  -2  12   4        326.22        332.34        11.71 o
  -1  12   4        187.71        181.00        12.85 o
   0  12   4          9.84          3.89         7.16 o
   1  12   4       6656.18       6567.47        82.35 o
   2  12   4        706.13        730.92        21.04 o
   3  12   4        677.32        620.81        29.04 o
   4  12   4        170.98        164.26        14.52 o
   5  12   4       3016.05       2974.98        73.13 o
   6  12   4         12.41          6.95         8.66 o
   7  12   4        384.78        382.90        38.73 o
   8  12   4        603.70        615.53        50.51 o
   9  12   4          2.73         -2.27        10.89 o
  10  12   4        258.30        248.45        21.80 o
  11  12   4        241.31        270.09        23.73 o
  12  12   4        609.47        621.15        52.81 o
  13  12   4          2.08          9.12         7.57 o
 -14  13   4          3.13          2.43        16.46 o
 -13  13   4          1.17          6.17        13.82 o
 -12  13   4        112.11        109.98        16.95 o
 -11  13   4          4.29         -7.91        12.27 o
 -10  13   4         88.37         59.38        11.08 o
  -9  13   4          6.36          6.88         8.07 o
  -8  13   4        151.63        155.21        16.97 o
  -7  13   4         21.29          8.65        11.33 o
  -6  13   4        296.62        312.65        18.91 o
  -5  13   4        484.11        464.81        22.07 o
  -4  13   4        471.26        508.80        21.94 o
  -3  13   4         81.12         71.70         7.82 o
  -2  13   4        632.25        622.67        16.69 o
  -1  13   4        313.84        288.06        13.20 o
   0  13   4        334.89        355.33        14.46 o
   1  13   4        216.64        242.61        14.93 o
   2  13   4        798.11        853.73        23.96 o
   3  13   4       1064.93       1010.32        37.80 o
   4  13   4         86.15         67.03        10.75 o
   5  13   4        628.92        623.95        34.44 o
   6  13   4        455.73        533.89        29.41 o
   7  13   4       1408.56       1451.58        73.80 o
   8  13   4        175.78        175.46        19.82 o
   9  13   4         13.36         -3.18         9.06 o
  10  13   4        644.43        622.76        33.18 o
  11  13   4        904.58        807.16        39.83 o
  12  13   4         14.51         11.28        11.21 o
  13  13   4          1.94          8.09         6.82 o
 -13  14   4       1097.67       1221.08        83.43 o
 -12  14   4         15.78         11.10        11.52 o
 -11  14   4        139.49        106.44        17.90 o
 -10  14   4        296.93        312.68        26.01 o
  -9  14   4        428.53        415.70        26.82 o
  -8  14   4          0.29         13.92         9.12 o
  -7  14   4       1188.00       1193.83        53.98 o
  -6  14   4       2352.95       2255.91        50.97 o
  -5  14   4       7818.67       8066.06       108.90 o
  -4  14   4       7039.45       7182.35        93.31 o
  -3  14   4        714.40        783.70        20.88 o
  -2  14   4        831.26        825.79        19.87 o
  -1  14   4      10661.18      10254.99       148.06 o
   0  14   4       2375.78       2523.48        57.27 o
   1  14   4       1264.26       1518.79        33.08 o
   2  14   4       1466.02       1453.34        31.77 o
   3  14   4        110.69         84.39        13.70 o
   4  14   4       2599.11       2332.98        54.37 o
   5  14   4       2601.51       2718.95        72.10 o
   6  14   4      13482.48      13946.60       376.91 o
   7  14   4        537.88        495.53        45.77 o
   8  14   4        308.12        294.80        20.74 o
   9  14   4         20.50         25.92        11.53 o
  10  14   4         47.10         35.99        12.00 o
  11  14   4       2805.17       3057.30        75.84 o
  12  14   4        205.68        252.45        24.07 o
  13  14   4        508.48        499.66        22.73 o
 -13  15   4        838.66        824.56        46.38 o
 -12  15   4        816.83        809.70        41.28 o
 -11  15   4        729.76        701.62        43.47 o
 -10  15   4       1790.30       1890.96        64.42 o
  -9  15   4       2103.01       1952.80        56.39 o
  -8  15   4      11324.37      10690.60       144.13 o
  -7  15   4        201.50        280.46        26.73 o
  -6  15   4       2202.54       2167.70        50.83 o
  -5  15   4       1264.20       1113.73        34.93 o
  -4  15   4       1752.60       1564.42        38.95 o
  -3  15   4       5634.08       5059.06        70.20 o
  -2  15   4      10322.58       9727.74        78.91 o
  -1  15   4       7382.58       7197.02        68.31 o
   0  15   4        187.47        162.40        11.10 o
   1  15   4      26017.43      29687.47       663.34 o
   2  15   4       1209.60       1115.68        29.56 o
   3  15   4          0.43         22.73         9.49 o
   4  15   4       3374.72       3541.01        77.42 o
   5  15   4      21746.31      21870.32       286.69 o
   6  15   4       4557.39       4792.70       117.18 o
   7  15   4       3952.90       3861.99       124.20 o
   8  15   4       2580.20       2536.87        64.72 o
   9  15   4       1071.17       1021.84        38.16 o
  10  15   4        385.26        403.41        27.95 o
  11  15   4        172.83        213.64        21.30 o
  12  15   4       1578.33       1477.89        53.71 o
  13  15   4       1333.23       1346.92        70.61 o
 -13  16   4        352.62        326.43        30.55 o
 -12  16   4          2.94         -3.30         9.22 o
 -11  16   4        192.22        173.68        22.88 o
 -10  16   4         72.12         65.05        17.15 o
  -9  16   4          0.12          8.46         9.95 o
  -8  16   4         29.44         32.26         9.13 o
  -7  16   4        373.94        333.65        28.65 o
  -6  16   4        410.20        413.12        23.13 o
  -5  16   4         78.98         53.70         9.33 o
  -4  16   4         97.54         88.95        11.26 o
  -3  16   4       1471.04       1393.55        31.51 o
  -2  16   4        294.30        272.26        14.10 o
  -1  16   4        847.68        893.82        25.22 o
   0  16   4       2156.31       2298.89        48.50 o
   1  16   4        878.83       1043.08        38.78 o
   2  16   4         62.20         74.42         8.91 o
   3  16   4        284.18        295.53        22.77 o
   4  16   4       8154.37       7392.84       142.90 o
   5  16   4      10076.82      10238.41       144.28 o
   6  16   4       1402.29       1453.56        69.85 o
   7  16   4       4325.02       3766.14       127.53 o
   8  16   4       1591.37       1455.59        49.95 o
   9  16   4         94.74         84.05        14.18 o
  10  16   4          0.18         -6.50         9.08 o
  11  16   4       1250.42       1371.14        49.86 o
  12  16   4         11.67         21.87        10.74 o
  13  16   4       1048.40       1131.59        49.52 o
 -13  17   4          6.05         -1.22         9.42 o
 -12  17   4         30.04         28.03        13.36 o
 -11  17   4         67.06         72.32        20.47 o
 -10  17   4        185.62        141.58        20.58 o
  -9  17   4        538.17        514.54        38.66 o
  -8  17   4         16.29         16.53         8.23 o
  -7  17   4        372.07        400.54        32.78 o
  -6  17   4        499.75        494.94        25.63 o
  -5  17   4        596.13        602.90        27.05 o
  -4  17   4        334.50        287.10        20.47 o
  -3  17   4          3.92         10.32         6.57 o
  -2  17   4          2.38          9.36         5.67 o
  -1  17   4        535.39        506.88        24.30 o
   0  17   4        212.38        198.90        15.51 o
   1  17   4         14.87         26.85         7.38 o
   2  17   4         57.53         82.97         9.88 o
   3  17   4         71.74         63.11        18.21 o
   4  17   4          7.59         10.54         8.72 o
   5  17   4       5387.48       5563.89       130.09 o
   6  17   4        263.01        266.31        26.07 o
   7  17   4       2703.70       2519.21       102.05 o
   8  17   4       1207.23       1111.37        43.27 o
   9  17   4        160.01        180.64        21.79 o
  10  17   4          2.77         -6.78        10.64 o
  11  17   4        787.42        802.09        37.83 o
  12  17   4          0.83         -2.20         9.31 o
  13  17   4        166.70        177.31        20.38 o
 -13  18   4         65.61         19.25         8.10 o
 -12  18   4        135.65        103.17        16.27 o
 -11  18   4         98.22        102.93        21.92 o
 -10  18   4          3.79          4.39        14.46 o
  -9  18   4          0.37         15.95        11.78 o
  -8  18   4        107.62         77.03        13.71 o
  -7  18   4         15.52         18.34        12.97 o
  -6  18   4        310.25        291.02        20.73 o
  -5  18   4          7.08         13.66         7.95 o
  -4  18   4        376.50        368.50        23.45 o
  -3  18   4        149.78        169.35        14.52 o
  -2  18   4        568.56        552.74        23.56 o
  -1  18   4        779.91        820.96        31.23 o
   0  18   4         15.58         20.24         8.78 o
   1  18   4          5.16         11.20         6.32 o
   2  18   4        474.89        457.29        20.70 o
   3  18   4        318.54        333.09        25.38 o
   4  18   4       1611.51       1506.07        67.23 o
   5  18   4       2192.57       2214.25        68.77 o
   6  18   4       1561.73       1507.01        60.15 o
   7  18   4        570.85        524.06        33.53 o
   8  18   4          5.30         20.37         9.92 o
   9  18   4        448.69        368.07        29.42 o
  10  18   4        450.87        439.33        31.59 o
  11  18   4        268.55        279.09        28.15 o
  12  18   4          0.05         -5.92        11.77 o
  13  18   4         33.06         44.28        11.54 o
 -13  19   4          8.64         -8.70         8.70 o
 -12  19   4        226.46        180.62        19.13 o
 -11  19   4        822.45        791.70        44.37 o
 -10  19   4         16.71         35.94        22.09 o
  -9  19   4        298.93        324.09        38.30 o
  -8  19   4         74.46         55.30        14.34 o
  -7  19   4       1329.05       1147.03        68.01 o
  -6  19   4         33.94         52.82        12.13 o
  -5  19   4       2622.77       2533.78        64.20 o
  -4  19   4         48.88         47.12        10.54 o
  -3  19   4          0.48         -1.14         8.33 o
  -2  19   4       3068.52       3056.66        55.43 o
  -1  19   4       4881.00       4758.18        75.83 o
   0  19   4          0.68         23.15         7.97 o
   1  19   4         48.62         42.75        10.91 o
   2  19   4        714.62        762.42        27.25 o
   3  19   4        355.39        397.83        23.63 o
   4  19   4        561.46        544.01        33.22 o
   5  19   4       1363.54       1408.79        56.83 o
   6  19   4       3168.75       3213.00        89.77 o
   7  19   4        379.25        352.45        24.80 o
   8  19   4       3138.92       2970.21        93.18 o
   9  19   4        645.75        580.83        36.98 o
  10  19   4         95.56         69.16        15.00 o
  11  19   4        105.40         63.91        20.61 o
  12  19   4          8.29          1.91         9.79 o
  13  19   4        438.29        372.50        35.42 o
 -13  20   4        546.15        509.49        30.88 o
 -12  20   4       1747.74       1513.31        75.43 o
 -11  20   4        655.99        590.84        38.21 o
 -10  20   4      10988.88      10685.33       170.00 o
  -9  20   4       1607.01       1398.58        77.19 o
  -8  20   4          0.11          2.05        20.25 o
  -7  20   4       4186.51       4183.54        90.14 o
  -6  20   4       2805.30       2850.59        76.02 o
  -5  20   4       2020.97       2093.99        58.47 o
  -4  20   4       4924.53       4828.00        85.47 o
  -3  20   4       1955.34       1800.52        62.06 o
  -2  20   4         25.13         12.90         7.97 o
  -1  20   4        278.81        271.35        19.68 o
   0  20   4       2067.20       2397.86        55.09 o
   1  20   4      19079.11      19717.98       226.00 o
   2  20   4       3439.51       3596.23        72.80 o
   3  20   4       9856.26      10234.04       118.60 o
   4  20   4       2272.68       2478.46        71.17 o
   5  20   4        331.03        274.95        33.74 o
   6  20   4      25222.74      25918.72       306.68 o
   7  20   4       6623.86       6242.69       158.93 o
   8  20   4       3475.37       3314.59        76.16 o
   9  20   4        183.79        183.96        22.26 o
  10  20   4        210.25        191.78        21.39 o
  11  20   4       1118.66       1265.48        78.67 o
  12  20   4        928.16       1002.01        49.11 o
 -13  21   4         37.04         23.08        10.97 o
 -12  21   4          8.54         -7.73         9.43 o
 -11  21   4        199.42        234.99        24.59 o
 -10  21   4       1077.77        966.40        51.90 o
  -9  21   4          7.95          2.39        14.39 o
  -8  21   4         35.49         36.66        10.16 o
  -7  21   4        496.09        441.76        26.48 o
  -6  21   4          2.26         10.44         8.60 o
  -5  21   4        185.69        177.14        17.93 o
  -4  21   4        754.67        694.20        33.26 o
  -3  21   4        805.98        781.57        35.36 o
  -2  21   4         11.71          7.20         7.67 o
  -1  21   4       4068.62       3736.87        82.09 o
   0  21   4       1844.02       1668.31        55.69 o
   1  21   4         81.15         69.95        11.85 o
   2  21   4       2794.02       2665.28        52.85 o
   3  21   4        155.48        213.06        18.56 o
   4  21   4       1242.25       1190.97        51.31 o
   5  21   4          7.53          4.74        11.26 o
   6  21   4        941.58       1039.30        62.50 o
   7  21   4          2.36          8.51        11.17 o
   8  21   4        882.17        823.07        38.78 o
   9  21   4        416.53        362.34        28.56 o
  10  21   4        246.72        231.37        22.86 o
  11  21   4         70.35         71.04        14.75 o
  12  21   4        545.10        550.74        28.40 o
 -13  22   4         12.00         18.39        13.46 o
 -12  22   4         16.46         18.66        15.58 o
 -11  22   4         97.77         84.70        17.27 o
 -10  22   4        500.59        396.23        41.95 o
  -9  22   4        213.78        189.12        28.46 o
  -8  22   4          2.85         -5.86        13.05 o
  -7  22   4         35.78         20.11        11.77 o
  -6  22   4          0.82          1.84        14.12 o
  -5  22   4        130.94        144.17        16.76 o
  -4  22   4        938.45        964.51        69.06 o
  -3  22   4         74.40         50.28        11.83 o
  -2  22   4       4838.57       4551.25        73.08 o
  -1  22   4        166.85        174.04        19.63 o
   0  22   4        694.93        629.21        30.55 o
   1  22   4        591.36        557.91        28.33 o
   2  22   4       1856.66       2100.75        61.94 o
   3  22   4        270.62        301.76        25.83 o
   4  22   4         23.91         26.44        10.48 o
   5  22   4          0.14          0.47        23.11 o
   6  22   4        547.12        532.56        32.79 o
   7  22   4        268.89        252.44        24.71 o
   8  22   4        284.74        288.71        26.07 o
   9  22   4         30.61         15.62        12.25 o
  10  22   4        184.50        181.64        20.59 o
  11  22   4          8.56         -0.49        11.29 o
  12  22   4         52.88         45.21         9.79 o
 -12  23   4        124.83        140.63        28.54 o
 -11  23   4         25.74         21.27        17.67 o
 -10  23   4          1.10          5.54        15.34 o
  -9  23   4        549.07        465.36        45.53 o
  -8  23   4        421.03        363.43        32.49 o
  -7  23   4         30.08         14.16        12.68 o
  -6  23   4         32.25         19.19         8.01 o
  -5  23   4        112.68         90.04        14.17 o
  -4  23   4          0.21        -10.55        10.55 o
  -3  23   4        158.31        149.68        17.38 o
  -2  23   4         95.98        106.22        13.05 o
  -1  23   4        271.64        235.24        22.44 o
   0  23   4         65.94         84.91        13.58 o
   1  23   4       1636.52       1610.14        49.16 o
   2  23   4        952.41       1027.63        63.24 o
   3  23   4        889.12        931.28        45.16 o
   4  23   4        258.88        242.59        24.66 o
   5  23   4         16.86          7.98         9.61 o
   6  23   4       1129.33       1106.95        38.84 o
   7  23   4         10.09          7.50        12.57 o
   8  23   4          5.86          5.40        14.71 o
   9  23   4         97.41        100.22        17.34 o
  10  23   4         63.30         62.99        16.16 o
  11  23   4          7.47          6.80        14.62 o
  12  23   4        209.67        210.38        16.44 o
 -12  24   4        950.76       1106.61        50.49 o
 -11  24   4        383.67        353.58        26.41 o
 -10  24   4        734.04        691.19        42.00 o
  -9  24   4       1190.39       1305.32        58.16 o
  -8  24   4        318.35        296.97        30.01 o
  -7  24   4       2539.58       2514.46        83.33 o
  -6  24   4        510.15        512.01        28.79 o
  -5  24   4        145.19        106.49        18.20 o
  -4  24   4        232.59        222.96        24.57 o
  -3  24   4       5906.87       5885.79       142.33 o
  -2  24   4        138.37        122.41        14.95 o
  -1  24   4       1023.43        972.03        46.03 o
   0  24   4       1357.57       1132.97        42.35 o
   1  24   4         15.13         22.25         7.71 o
   2  24   4        936.11        989.21        46.79 o
   3  24   4        127.97        158.83        24.36 o
   4  24   4        329.31        326.44        31.34 o
   5  24   4         49.77         72.93        22.57 o
   6  24   4       6089.59       6009.23       112.72 o
   7  24   4        634.96        718.81        40.36 o
   8  24   4        190.32        179.87        21.23 o
   9  24   4        488.68        514.43        33.31 o
  10  24   4        849.10        849.50        38.95 o
  11  24   4        528.04        556.51        32.55 o
  12  24   4         56.75         61.01        16.75 o
 -12  25   4         42.25         40.67        11.82 o
 -11  25   4        791.27        709.91        37.08 o
 -10  25   4         72.07         85.25        17.31 o
  -9  25   4        429.48        446.42        34.33 o
  -8  25   4        784.61        919.33        51.16 o
  -7  25   4         30.39         16.34        14.20 o
  -6  25   4       4165.34       3882.98       109.07 o
  -5  25   4      38621.89      37524.68       317.62 o
  -4  25   4        268.52        297.40        31.42 o
  -3  25   4       5425.22       5413.40        99.30 o
  -2  25   4       2424.23       2427.20        65.19 o
  -1  25   4       4111.67       4196.89        95.81 o
   0  25   4         14.28         -0.53        11.12 o
   1  25   4       3564.96       4043.67       138.87 o
   2  25   4       2039.95       2119.42        69.30 o
   3  25   4        182.14        235.94        31.91 o
   4  25   4       4419.27       4798.60       122.71 o
   5  25   4      20334.16      20256.49       250.47 o
   6  25   4        476.58        509.08        34.55 o
   7  25   4      12769.09      13153.67       407.43 o
   8  25   4         87.69         67.79        14.60 o
   9  25   4         49.68         34.60        12.88 o
  10  25   4       1485.41       1579.34        51.79 o
  11  25   4         28.27         21.83         9.71 o
 -12  26   4         48.00         59.92        13.20 o
 -11  26   4        333.61        397.03        26.33 o
 -10  26   4         81.23         46.29        15.95 o
  -9  26   4        270.25        278.29        27.92 o
  -8  26   4       1499.36       1435.18        63.58 o
  -7  26   4        143.23        116.88        23.68 o
  -6  26   4        332.75        316.01        30.64 o
  -5  26   4        293.75        258.66        19.19 o
  -4  26   4        421.22        369.40        32.58 o
  -3  26   4        453.56        490.25        31.22 o
  -2  26   4        467.52        384.09        33.68 o
  -1  26   4        596.34        577.14        36.55 o
   0  26   4         13.19          8.23         8.40 o
   1  26   4        417.49        421.25        27.41 o
   2  26   4       1322.01       1243.55        53.55 o
   3  26   4        966.96        879.80        59.13 o
   4  26   4       1628.70       1633.80        81.66 o
   5  26   4        608.15        544.23        39.89 o
   6  26   4       2299.14       2292.05        86.82 o
   7  26   4       3314.86       3256.23       107.00 o
   8  26   4        601.56        540.18        34.49 o
   9  26   4         33.81         24.09        11.10 o
  10  26   4        574.40        607.96        31.84 o
  11  26   4       1346.21       1581.51        42.42 o
 -12  27   4          0.10         -9.10        11.66 o
 -11  27   4          8.02         25.35         9.93 o
 -10  27   4        182.03        170.47        21.68 o
  -9  27   4        104.64        104.24        18.63 o
  -8  27   4         28.02         35.41        16.11 o
  -7  27   4          0.02         -0.47        12.43 o
  -6  27   4       1271.75       1176.90        57.59 o
  -5  27   4        390.59        386.76        28.89 o
  -4  27   4       1262.20       1164.26        34.17 o
  -3  27   4        107.34        102.69        15.19 o
  -2  27   4        128.44        119.68        18.35 o
  -1  27   4         68.21         47.75        13.56 o
   0  27   4         42.77         31.23         8.94 o
   1  27   4       1208.30       1257.79        47.24 o
   2  27   4        325.43        308.35        37.29 o
   3  27   4         96.78         92.22        20.47 o
   4  27   4       1098.35       1003.76        40.40 o
   5  27   4        438.80        447.10        37.45 o
   6  27   4        328.74        287.35        26.29 o
   7  27   4        421.93        383.18        30.25 o
   8  27   4          2.05          1.32        13.74 o
   9  27   4         11.20         11.18        10.55 o
  10  27   4        286.61        287.38        19.15 o
  11  27   4          4.11         11.70         6.61 o
 -11  28   4         18.82         40.71        14.42 o
 -10  28   4        156.81        156.75        19.41 o
  -9  28   4        218.42        238.60        26.93 o
  -8  28   4        114.18        122.61        19.11 o
  -7  28   4         55.76         55.71        22.43 o
  -6  28   4        494.77        440.52        36.50 o
  -5  28   4       4146.95       3921.34       104.71 o
  -4  28   4        183.79        186.39        19.06 o
  -3  28   4       2547.30       2604.06        54.16 o
  -2  28   4        178.16        166.52        21.50 o
  -1  28   4         21.43         25.71        13.90 o
   0  28   4        334.55        326.47        24.73 o
   1  28   4        845.64        798.58        38.61 o
   2  28   4         22.93         30.10        32.19 o
   3  28   4        320.91        292.43        20.04 o
   4  28   4        324.62        319.50        26.26 o
   5  28   4        533.46        545.75        46.04 o
   6  28   4        100.64        121.79        20.06 o
   7  28   4          0.70          3.08         9.84 o
   8  28   4          5.57         21.45        11.08 o
   9  28   4         23.67          6.02         9.45 o
  10  28   4        398.07        407.97        21.87 o
  11  28   4         28.89         22.99         8.06 o
 -11  29   4         73.11         62.38        14.69 o
 -10  29   4         19.21         26.48        11.21 o
  -9  29   4         14.11         22.06        10.67 o
  -8  29   4         87.46        103.74        18.21 o
  -7  29   4         49.07         31.32        16.69 o
  -6  29   4       4009.12       3686.35       114.54 o
  -5  29   4       1328.25       1366.56        62.83 o
  -4  29   4      39128.79      38260.49       325.83 o
  -3  29   4         36.11         28.41        11.46 o
  -2  29   4         44.99         40.92         8.10 o
  -1  29   4          6.92         -4.25         9.12 o
   0  29   4        961.40        885.58        47.38 o
   1  29   4       2541.82       2177.96        63.76 o
   2  29   4          8.18         -0.88        10.38 o
   3  29   4        560.95        557.79        34.86 o
   4  29   4       4307.12       4210.32        94.70 o
   5  29   4        939.05        871.16        51.32 o
   6  29   4       1510.77       1608.20        68.90 o
   7  29   4          2.27        -11.64        11.64 o
   8  29   4       1763.17       1864.26        59.80 o
   9  29   4        349.38        388.04        24.01 o
  10  29   4        465.98        419.86        23.96 o
  11  29   4         65.23         55.18        16.02 o
 -11  30   4        375.09        346.90        26.71 o
 -10  30   4       1007.16       1139.08        61.81 o
  -9  30   4       1736.49       1803.53        61.55 o
  -8  30   4        813.44        857.59        41.19 o
  -7  30   4        442.98        456.87        54.20 o
  -6  30   4       1448.83       1686.97        70.13 o
  -5  30   4        449.89        440.98        37.66 o
  -4  30   4       1425.56       1302.79        61.57 o
  -3  30   4          0.73        -10.70        10.70 o
  -2  30   4        367.05        303.52        22.02 o
  -1  30   4       2023.66       1979.49        39.43 o
   0  30   4        722.19        711.42        30.73 o
   1  30   4       5680.46       5833.81        91.84 o
   2  30   4        357.03        456.03        44.42 o
   3  30   4       1818.75       2018.77        69.16 o
   4  30   4        752.79        708.23        39.68 o
   5  30   4         28.79         10.54        15.33 o
   6  30   4        526.31        567.17        41.87 o
   7  30   4        874.11        820.98        41.22 o
   8  30   4        920.90        757.22        43.19 o
   9  30   4        363.70        395.08        22.39 o
  10  30   4        131.89        145.09        16.34 o
 -11  31   4        174.49        172.26        25.89 o
 -10  31   4         22.58         17.73         8.04 o
  -9  31   4         36.19         42.27        11.54 o
  -8  31   4         33.22         30.15        10.81 o
  -7  31   4         40.66         54.71        12.43 o
  -6  31   4        392.04        379.10        34.22 o
  -5  31   4       4038.64       3803.23       105.34 o
  -4  31   4       8104.30       7702.30       148.83 o
  -3  31   4       2279.33       2228.56        82.90 o
  -2  31   4        405.71        350.00        26.39 o
  -1  31   4       1993.77       2030.51        63.56 o
   0  31   4        960.79        952.46        50.93 o
   1  31   4          6.97         -4.72        19.30 o
   2  31   4        290.78        209.57        32.30 o
   3  31   4        362.96        446.32        31.40 o
   4  31   4       1155.57       1138.66        44.47 o
   5  31   4        382.00        414.57        43.84 o
   6  31   4        115.09        120.98        20.81 o
   7  31   4        303.22        317.37        23.28 o
   8  31   4         50.71         31.11        18.60 o
   9  31   4       1164.52       1268.10        42.36 o
  10  31   4        123.28        137.94        14.56 o
 -10  32   4         59.26         54.97         8.70 o
  -9  32   4        136.18        127.45        15.11 o
  -8  32   4          2.83         43.55        17.30 o
  -7  32   4         22.21         11.74        11.13 o
  -6  32   4         10.50         -9.55        13.44 o
  -5  32   4        119.47         88.77        19.33 o
  -4  32   4       1304.90       1256.70        60.94 o
  -3  32   4       1520.03       1492.51        56.14 o
  -2  32   4        488.10        469.76        37.15 o
  -1  32   4        100.19         94.29        15.25 o
   0  32   4        354.85        358.26        27.89 o
   1  32   4          3.64        -20.35        20.35 o
   2  32   4        228.73        174.63        24.63 o
   3  32   4         94.47         89.39        15.00 o
   4  32   4        845.30        853.67        43.28 o
   5  32   4        308.94        333.66        27.80 o
   6  32   4         25.69         23.05        11.61 o
   7  32   4        217.10        203.42        18.82 o
   8  32   4         82.74        109.06        18.53 o
   9  32   4          1.46        -10.27        17.18 o
  10  32   4          4.19         13.85         9.30 o
 -10  33   4          4.32         -2.44        13.64 o
  -9  33   4        139.92        169.44        16.52 o
  -8  33   4         32.41         36.01        10.93 o
  -7  33   4         12.21          9.08        12.08 o
  -6  33   4       2326.67       2296.74        79.70 o
  -5  33   4       3013.07       2964.41        92.40 o
  -4  33   4       1517.95       1501.42        66.58 o
  -3  33   4        997.73        951.97        45.18 o
  -2  33   4        384.72        333.56        27.69 o
  -1  33   4        962.25        964.68        45.07 o
   0  33   4          0.14         -4.04         9.72 o
   1  33   4          0.27          4.45        14.08 o
   2  33   4        336.88        349.13        34.22 o
   3  33   4         62.64         57.78        13.24 o
   4  33   4         16.85         35.91        11.94 o
   5  33   4        846.24        853.36        49.62 o
   6  33   4         21.31          6.83        10.73 o
   7  33   4       1704.81       1685.61        54.60 o
   8  33   4        175.29        154.69        19.50 o
   9  33   4          0.69         -0.39         9.67 o
  10  33   4        522.90        595.49        45.28 o
 -10  34   4        512.94        585.23        32.84 o
  -9  34   4        131.97        106.31        11.87 o
  -8  34   4         88.52         46.32         9.68 o
  -7  34   4        151.76        179.21        19.54 o
  -6  34   4        258.31        226.95        29.88 o
  -5  34   4       3041.42       2954.19       113.42 o
  -4  34   4        254.09        311.48        31.54 o
  -3  34   4       1007.37        993.58        46.71 o
  -2  34   4       2561.61       2394.66        83.00 o
  -1  34   4        292.85        217.78        21.75 o
   0  34   4         11.50          2.79        10.35 o
   1  34   4          5.01        -17.18        17.18 o
   2  34   4         72.45         40.89        14.56 o
   3  34   4         58.54         54.67        12.63 o
   4  34   4        163.53        180.47        20.50 o
   5  34   4        809.74        779.82        49.63 o
   6  34   4        361.72        433.06        29.53 o
   7  34   4        649.09        643.60        32.87 o
   8  34   4        952.86       1048.26        44.66 o
   9  34   4        160.12        156.67        21.59 o
  -9  35   4        381.45        388.36        20.47 o
  -8  35   4        361.74        391.61        24.06 o
  -7  35   4       4443.83       4368.00        87.59 o
  -6  35   4         60.93         36.97        19.16 o
  -5  35   4        631.86        635.81        42.22 o
  -4  35   4        107.93        119.00        21.19 o
  -3  35   4       1471.63       1501.81        56.56 o
  -2  35   4        191.44        180.15        24.33 o
  -1  35   4        696.98        750.09        40.20 o
   0  35   4        754.68        792.27        48.16 o
   1  35   4       2934.80       2914.87       113.28 o
   2  35   4        160.59        242.17        26.74 o
   3  35   4       3606.48       3534.21       144.72 o
   4  35   4       4625.85       5451.09       121.39 o
   5  35   4       1233.22       1308.83        76.20 o
   6  35   4       1170.74       1175.70        54.31 o
   7  35   4        500.77        560.24        35.21 o
   8  35   4        103.21        128.13        21.77 o
   9  35   4        259.02        283.95        25.13 o
  -9  36   4        908.83       1036.77        36.49 o
  -8  36   4         54.10         66.09        12.04 o
  -7  36   4        575.74        566.83        36.24 o
  -6  36   4        306.42        280.26        27.82 o
  -5  36   4         91.85         66.04        13.62 o
  -4  36   4        197.36        199.40        25.19 o
  -3  36   4       1421.64       1445.29        64.57 o
  -2  36   4         37.83         24.30        12.27 o
  -1  36   4        122.43         96.45        14.83 o
   0  36   4        267.15        217.75        31.35 o
   1  36   4       2584.48       2514.13       104.81 o
   2  36   4        177.04        153.89        24.11 o
   3  36   4         42.07         12.26        13.23 o
   4  36   4       1230.14       1464.38        54.13 o
   5  36   4        602.60        548.86        37.84 o
   6  36   4        186.33        169.24        21.65 o
   7  36   4        220.68        191.04        20.44 o
   8  36   4         94.31         97.83        18.58 o
   9  36   4         30.89         38.56        17.18 o
  -9  37   4          0.23          2.10        12.34 o
  -8  37   4        183.69        175.50        13.10 o
  -7  37   4         79.43         95.50        16.25 o
  -6  37   4        291.02        273.20        23.11 o
  -5  37   4         21.22         11.08        13.20 o
  -4  37   4        163.96        181.32        23.83 o
  -3  37   4        752.10        800.98        47.75 o
  -2  37   4         50.07         62.70        16.96 o
  -1  37   4        147.10        143.90        17.70 o
   0  37   4        111.09         76.35        17.92 o
   1  37   4       1139.18       1064.12        68.63 o
   2  37   4        209.42        207.62        27.01 o
   3  37   4          0.08        -15.20        15.20 o
   4  37   4         15.88          9.21        10.62 o
   5  37   4         83.50         53.81        14.80 o
   6  37   4         74.35         96.43        16.81 o
   7  37   4         63.14         67.83        14.11 o
   8  37   4         10.61         -7.58        10.67 o
  -8  38   4         25.62         22.78         9.32 o
  -7  38   4        130.32        116.43        26.09 o
  -6  38   4        186.80        222.85        25.51 o
  -5  38   4        276.54        282.77        33.68 o
  -4  38   4        104.59        105.47        19.01 o
  -3  38   4        333.01        374.19        32.81 o
  -2  38   4         75.93         62.14        22.34 o
  -1  38   4        102.21        133.86        17.76 o
   0  38   4         43.31         38.10        17.91 o
   1  38   4        493.86        410.69        42.03 o
   2  38   4       1179.63       1216.77        57.51 o
   3  38   4         28.51         22.78        14.16 o
   4  38   4          0.75         -6.25         8.67 o
   5  38   4        512.38        461.20        33.26 o
   6  38   4       2491.54       2666.52        71.94 o
   7  38   4        734.30        693.21        33.03 o
   8  38   4         22.93         38.97        11.42 o
  -8  39   4        432.95        416.42        27.60 o
  -7  39   4        186.19        169.37        17.11 o
  -6  39   4          4.13         16.61        31.95 o
  -5  39   4        157.30        131.09        30.27 o
  -4  39   4         33.27          8.25        11.87 o
  -3  39   4        413.97        417.78        28.94 o
  -2  39   4        212.79        199.02        24.08 o
  -1  39   4        495.94        495.61        30.97 o
   0  39   4        431.37        339.47        70.33 o
   1  39   4        324.89        350.43        38.99 o
   2  39   4        303.15        257.21        27.15 o
   3  39   4        215.49        161.36        22.02 o
   4  39   4        485.51        381.42        25.89 o
   5  39   4        101.60         72.84        13.96 o
   6  39   4        341.21        353.82        25.82 o
   7  39   4          4.77         14.02        12.16 o
  -7  40   4          3.77         18.11         7.93 o
  -6  40   4       1257.20       1300.08        60.41 o
  -5  40   4        729.51        720.33        48.22 o
  -4  40   4          0.01         -4.93        11.12 o
  -3  40   4         51.14         59.41        12.90 o
  -2  40   4       1075.26        993.43        87.13 o
  -1  40   4        287.23        311.75        28.20 o
   0  40   4          0.58         16.20        13.35 o
   1  40   4        357.28        294.01        35.87 o
   2  40   4         13.16         26.64        16.41 o
   3  40   4        577.50        579.19        32.01 o
   4  40   4        554.46        565.42        35.02 o
   5  40   4        183.58        175.26        23.31 o
   6  40   4        203.18        233.72        19.74 o
   7  40   4       1857.11       2045.44        89.11 o
  -7  41   4          8.37         -4.36        10.45 o
  -6  41   4        118.85        125.25        19.62 o
  -5  41   4        180.01        221.07        21.61 o
  -4  41   4          0.02          0.31        11.21 o
  -3  41   4         31.20         39.90        11.16 o
  -2  41   4          0.31          5.09        11.23 o
  -1  41   4          0.11         -3.71        12.33 o
   0  41   4         11.45          6.07        14.46 o
   1  41   4         29.21         16.99        16.43 o
   2  41   4         11.00          0.47        18.02 o
   3  41   4          9.35         12.26         9.82 o
   4  41   4         14.34         33.56         9.33 o
   5  41   4          7.94         11.74         8.52 o
   6  41   4          0.00         22.27        15.76 o
  -6  42   4          1.40          1.25        13.71 o
  -5  42   4          1.21          1.13         7.86 o
  -4  42   4         60.87         74.54        13.82 o
  -3  42   4          5.55         14.47         8.99 o
  -2  42   4         85.75         83.09        14.70 o
  -1  42   4         43.83         52.96        17.54 o
   0  42   4        159.76        175.00        21.29 o
   1  42   4         41.41         49.30        14.84 o
   2  42   4          1.02          0.22        11.07 o
   3  42   4         74.97         91.24        13.43 o
   4  42   4        174.31        175.72        15.30 o
   5  42   4          0.28         -4.09        36.66 o
  -5  43   4         80.00        108.46        17.24 o
  -4  43   4        349.32        371.29        25.12 o
  -3  43   4          1.01        -13.63        13.63 o
  -2  43   4        485.77        570.85        42.31 o
  -1  43   4        246.73        247.00        30.86 o
   0  43   4        431.14        403.90        29.75 o
   1  43   4        357.30        367.05        28.48 o
   2  43   4         71.25         65.58        14.17 o
   3  43   4         20.18         13.57         8.96 o
   4  43   4        153.93        160.33        16.38 o
  -5  44   4         80.03         94.21        22.17 o
  -4  44   4        167.73        148.23        39.96 o
  -3  44   4        560.40        510.80        32.99 o
  -2  44   4         95.43        104.83        16.96 o
  -1  44   4          0.42        -15.21        19.90 o
   0  44   4       1071.89       1202.16        59.33 o
   1  44   4        122.29        157.56        24.41 o
   2  44   4        240.91        247.16        21.02 o
   3  44   4        501.79        489.15        22.95 o
  -4  45   4         32.67         49.65        16.33 o
  -3  45   4        528.29        671.25        59.91 o
  -2  45   4         16.89         23.88        11.86 o
  -1  45   4        334.79        286.83        27.83 o
   0  45   4        809.85        848.62        46.50 o
   1  45   4          3.70         19.67        16.12 o
   2  45   4       1053.14       1285.83        52.33 o
   3  45   4        135.22        103.93        21.00 o
  -2  46   4        620.53        730.64        37.36 o
  -1  46   4         33.38         11.80         9.61 o
   0  46   4          2.67          8.29        18.61 o
   1  46   4         36.65         36.94        12.19 o
 -13   0   5       3593.88       3603.83        80.79 o
 -11   0   5      10108.53       9970.48       237.26 o
  -9   0   5      19634.95      18648.64       562.50 o
  -7   0   5      14796.93      14472.03       211.64 o
  -5   0   5       7243.84       7692.57       441.98 o
  -3   0   5       6789.69       7276.36        68.00 o
  -1   0   5      24163.37      24345.32       187.18 o
   1   0   5     312359.12     310704.16      4010.32 o
   3   0   5       8118.14       7121.42       158.69 o
   5   0   5        406.06        309.39        29.53 o
   7   0   5      25417.58      27998.73       444.99 o
   9   0   5       2838.19       2423.89        99.74 o
  11   0   5       1990.65       1993.86       129.81 o
  13   0   5        319.45        298.97        29.38 o
 -14   1   5         23.63         14.53        16.28 o
 -13   1   5         52.61        251.75       103.20 o
 -12   1   5       2201.81       2368.70        52.01 o
 -11   1   5       1215.64       1175.60        56.37 o
 -10   1   5      11514.01      10842.24       146.73 o
  -9   1   5          2.57         12.99         9.95 o
  -8   1   5        586.59        529.42        30.94 o
  -7   1   5       3137.12       3005.52        68.29 o
  -6   1   5        494.48        510.56        26.60 o
  -5   1   5       1420.10       1707.38        43.48 o
  -4   1   5        848.81        877.47        26.34 o
  -3   1   5       8295.05       8443.57        52.69 o
  -2   1   5        697.38        759.97        14.93 o
  -1   1   5       3602.43       3556.99        51.30 o
   0   1   5       4526.96       4990.27       304.45 o
   1   1   5      13239.41      13888.70       183.33 o
   2   1   5        636.85        714.58        34.19 o
   3   1   5       6457.74       6200.60        63.94 o
   4   1   5        508.44        487.62        20.30 o
   5   1   5       5012.69       5592.54        83.37 o
   6   1   5       1816.38       2039.62        53.29 o
   7   1   5       2944.88       3145.70       110.29 o
   8   1   5         96.16         88.92        20.43 o
   9   1   5       3270.97       2688.59        65.02 o
  10   1   5        314.69        287.28        38.11 o
  11   1   5       1312.92       1262.80        60.63 o
  12   1   5        646.49        619.81        38.18 o
  13   1   5          1.69         14.95        17.13 o
 -14   2   5          3.86          5.65         8.95 o
 -13   2   5        106.88        102.41        13.19 o
 -12   2   5          3.60         -7.41         8.84 o
 -11   2   5         43.07         33.02        12.65 o
 -10   2   5        340.00        342.51        22.09 o
  -9   2   5         44.79         50.93        13.13 o
  -8   2   5          8.11         10.09        12.73 o
  -7   2   5        326.12        308.83        22.69 o
  -6   2   5        217.11        203.10        17.38 o
  -5   2   5       1278.92       1155.19        36.05 o
  -4   2   5         84.87         71.64         6.85 o
  -3   2   5        601.29        595.74        13.35 o
  -2   2   5        296.27        296.92         9.01 o
  -1   2   5       1623.61       1631.37        29.01 o
   0   2   5       1504.58       1322.32        22.30 o
   1   2   5        650.11        818.65       156.73 o
   2   2   5        131.16         96.63        10.61 o
   3   2   5         71.07         77.15        10.62 o
   4   2   5        774.96        721.43        24.45 o
   5   2   5        339.20        283.22        16.85 o
   6   2   5       1685.65       1765.37        49.69 o
   7   2   5          0.02         16.20        15.45 o
   8   2   5         38.71         87.96        21.17 o
   9   2   5          0.56         -8.67         8.67 o
  10   2   5         84.27         77.27        16.61 o
  11   2   5        106.28         74.68        18.68 o
  12   2   5        572.33        654.98        38.16 o
  13   2   5          3.18         12.39        11.85 o
 -14   3   5         15.96         88.05       109.84 o
 -13   3   5         30.65         42.01        15.50 o
 -12   3   5          6.27          8.22        12.59 o
 -11   3   5        298.82        307.48        22.65 o
 -10   3   5        824.00        814.48        33.23 o
  -9   3   5        771.86        704.88        42.88 o
  -8   3   5         13.90          7.90         8.61 o
  -7   3   5        358.52        356.67        24.26 o
  -6   3   5        428.72        408.12        23.88 o
  -5   3   5        378.31        341.58        20.51 o
  -4   3   5         19.64         17.71         4.69 o
  -3   3   5         10.88         11.78         3.73 o
  -2   3   5        305.97        355.01         9.27 o
  -1   3   5       3067.73       3034.38        64.71 o
   0   3   5       3551.10       3434.89        40.34 o
   1   3   5       2097.71       2309.21        44.40 o
   2   3   5       1176.65       1095.58        32.92 o
   3   3   5        131.15        149.67        13.41 o
   4   3   5        504.68        522.14        21.18 o
   5   3   5       2772.55       3086.52        54.63 o
   6   3   5         13.69         29.61         7.72 o
   7   3   5         94.52        122.02        21.98 o
   8   3   5        105.92        114.83        22.35 o
   9   3   5         81.11         82.71        16.04 o
  10   3   5         25.07         22.65        21.41 o
  11   3   5        126.92        128.23        24.71 o
  12   3   5         63.61         87.00        15.59 o
  13   3   5        537.41        520.52        30.83 o
 -14   4   5        998.85       1055.35        45.71 o
 -13   4   5          8.86         31.59        19.71 o
 -12   4   5        358.75        389.47        26.76 o
 -11   4   5         32.99         42.99        16.55 o
 -10   4   5       1319.64       1179.39        39.72 o
  -9   4   5         81.42         72.06        12.62 o
  -8   4   5         37.23         48.85        11.02 o
  -7   4   5        548.03        498.18        28.50 o
  -6   4   5          2.23         12.34         8.98 o
  -5   4   5      10786.66      11185.45       113.78 o
  -4   4   5       4174.04       3620.14        40.84 o
  -3   4   5        427.91        451.29        11.39 o
  -2   4   5       3545.67       3364.25        27.60 o
  -1   4   5      23002.54      23700.38       143.56 o
   0   4   5      88602.20      89416.73       818.59 o
   1   4   5      57865.55      58221.39       205.87 o
   2   4   5       1637.05       1514.16        37.05 o
   3   4   5       1135.91       1033.62        36.64 o
   4   4   5          0.65          9.31         7.00 o
   5   4   5      17600.67      19027.51       155.91 o
   6   4   5       1378.61       1486.01        47.39 o
   7   4   5        708.28        917.15        45.12 o
   8   4   5         72.04         14.53        16.29 o
   9   4   5         29.93         41.66        12.02 o
  10   4   5         56.43         70.27        14.71 o
  11   4   5        651.60        630.63        42.10 o
  12   4   5       1158.81       1193.83        48.26 o
  13   4   5        479.01        446.76        27.55 o
 -14   5   5        433.91        872.44       172.77 o
 -13   5   5        398.72        419.36        27.05 o
 -12   5   5        763.17        821.88        41.86 o
 -11   5   5       5895.58       5574.24       103.64 o
 -10   5   5       1945.16       1948.58        51.54 o
  -9   5   5      11594.69      10206.08       152.81 o
  -8   5   5         11.45         30.65        11.81 o
  -7   5   5       3731.22       3604.45        75.40 o
  -6   5   5        650.39        932.30        36.25 o
  -5   5   5      30890.17      34011.20       317.07 o
  -4   5   5          0.25         44.01         5.66 o
  -3   5   5      24803.11      25293.67       185.97 o
  -2   5   5       9614.57       9578.74        56.95 o
  -1   5   5       5614.21       5846.29        63.19 o
   0   5   5      69516.04      68522.10       290.46 o
   1   5   5      28295.03      27378.93       129.61 o
   2   5   5        673.10        568.92        22.52 o
   3   5   5         48.96         27.67         8.74 o
   4   5   5      10780.04      10784.60       128.48 o
   5   5   5      12319.45      14195.06       248.53 o
   6   5   5        817.73        890.50        31.64 o
   7   5   5      10848.88      11532.02       158.27 o
   8   5   5          5.51          2.16        12.35 o
   9   5   5        562.00        568.66        35.34 o
  10   5   5        991.58        977.20        53.01 o
  11   5   5       1675.76       1648.30        66.51 o
  12   5   5       1873.67       2099.98        69.99 o
  13   5   5          1.54          7.70        11.67 o
 -13   6   5        171.24        207.37        18.86 o
 -12   6   5         29.22         31.22        14.00 o
 -11   6   5        127.35        138.03        29.79 o
 -10   6   5        432.72        380.57        22.78 o
  -9   6   5        163.12        162.23        14.31 o
  -8   6   5        144.73        186.61        19.92 o
  -7   6   5        151.09        129.23        15.74 o
  -6   6   5         50.00         40.47         9.91 o
  -5   6   5        778.32        841.28        32.27 o
  -4   6   5       4678.06       4465.42        50.96 o
  -3   6   5        189.69        212.91         9.29 o
  -2   6   5       4718.15       4598.47        39.49 o
  -1   6   5       7418.17       7548.15        82.79 o
   0   6   5      80085.09      81003.70       333.23 o
   1   6   5       8758.55       8785.26       127.01 o
   2   6   5         17.40         51.60        10.21 o
   3   6   5          4.03         30.68         9.75 o
   4   6   5        640.52        751.88        29.97 o
   5   6   5      15198.72      15314.95       444.46 o
   6   6   5       1590.40       1647.49        43.03 o
   7   6   5       1591.58       1883.58        65.11 o
   8   6   5        293.20        200.59        29.34 o
   9   6   5        144.37        148.00        17.26 o
  10   6   5       1507.84       1439.22        54.87 o
  11   6   5        112.00         72.33        17.37 o
  12   6   5       2272.18       2286.62        89.38 o
  13   6   5       1498.94       1433.36        47.78 o
 -14   7   5         11.04          8.35        19.70 o
 -13   7   5         26.20         30.35        11.34 o
 -12   7   5         55.51         83.71        16.16 o
 -11   7   5          0.63         -7.80        10.63 o
 -10   7   5        203.18        198.27        16.38 o
  -9   7   5        416.72        377.04        18.98 o
  -8   7   5         40.62         30.28        10.58 o
  -7   7   5        461.86        462.55        28.10 o
  -6   7   5         34.21         27.66         9.19 o
  -5   7   5          1.15         14.35         8.24 o
  -4   7   5         40.64         49.19         7.03 o
  -3   7   5        793.04        813.75        17.25 o
  -2   7   5        722.38        722.02        13.83 o
  -1   7   5       3925.35       3846.97        52.25 o
   0   7   5      16757.22      16792.06       152.45 o
   1   7   5       2615.31       2375.03        37.83 o
   2   7   5        591.85        685.20        24.16 o
   3   7   5         25.55          3.24         8.90 o
   4   7   5        829.35        903.25        32.75 o
   5   7   5         10.29         11.12         7.29 o
   6   7   5        650.12        670.75        28.23 o
   7   7   5        442.66        450.35        32.33 o
   8   7   5        406.31        453.56        34.15 o
   9   7   5        160.53        141.22        19.13 o
  10   7   5         31.45         22.46        10.35 o
  11   7   5         42.46         39.11        11.63 o
  12   7   5         57.93         68.98        16.79 o
  13   7   5        860.62        811.04        35.60 o
 -14   8   5         91.87         95.82        29.07 o
 -13   8   5         95.68        109.22        15.51 o
 -12   8   5        294.67        309.95        28.41 o
 -11   8   5         36.25         68.46        16.36 o
 -10   8   5          0.02         -7.84         8.85 o
  -9   8   5         34.51         33.29         7.60 o
  -8   8   5         16.97         31.52        10.86 o
  -7   8   5         68.64         79.75        15.89 o
  -6   8   5        414.27        448.93        25.91 o
  -5   8   5         71.98         65.23         8.51 o
  -4   8   5        233.40        194.10        12.46 o
  -3   8   5        184.41        212.78         9.39 o
  -2   8   5         50.42         74.69         5.24 o
  -1   8   5       2889.05       2858.29        42.21 o
   0   8   5       1580.28       1609.44        30.55 o
   1   8   5        113.42        102.72         8.84 o
   2   8   5        747.50        725.14        23.39 o
   3   8   5        366.97        432.01        26.17 o
   4   8   5         32.51         11.93        12.83 o
   5   8   5       1849.61       1886.94        44.63 o
   6   8   5         37.86         27.09         7.41 o
   7   8   5        533.36        526.48        35.19 o
   8   8   5        397.57        443.86        42.83 o
   9   8   5        370.93        339.65        27.51 o
  10   8   5        252.43        257.81        21.91 o
  11   8   5         96.05        119.47        18.32 o
  12   8   5       1496.27       1508.44        57.57 o
  13   8   5          4.96         10.31         7.73 o
 -14   9   5        440.02        587.42        32.92 o
 -13   9   5         21.34         -0.55        13.15 o
 -12   9   5        417.37        480.65        41.97 o
 -11   9   5        970.42        995.27        61.99 o
 -10   9   5          1.30         -1.74         9.63 o
  -9   9   5       1636.21       1477.59        37.78 o
  -8   9   5        397.33        450.50        34.66 o
  -7   9   5        248.28        286.22        28.07 o
  -6   9   5       1073.90       1108.76        38.70 o
  -5   9   5       2129.21       1969.90        50.29 o
  -4   9   5         98.70         67.90         9.96 o
  -3   9   5        652.14        664.54        17.14 o
  -2   9   5       1873.70       1938.13        26.34 o
  -1   9   5       4572.36       4588.50        52.79 o
   0   9   5        569.08        544.60        17.26 o
   1   9   5       3576.79       3665.29        53.87 o
   2   9   5      12777.98      12797.38       142.69 o
   3   9   5       3305.73       3560.80        59.85 o
   4   9   5       4163.83       3995.05        90.08 o
   5   9   5         10.88         30.98         9.00 o
   6   9   5       4135.76       3987.01        89.52 o
   7   9   5       1700.78       1750.38        78.41 o
   8   9   5       3484.78       3741.32       119.34 o
   9   9   5        364.14        332.49        24.18 o
  10   9   5        835.98        733.89        35.40 o
  11   9   5       3320.31       3432.79        83.00 o
  12   9   5       2027.74       2033.49        66.18 o
  13   9   5        289.16        269.30        17.83 o
 -14  10   5        108.80        166.70        31.64 o
 -13  10   5        190.25        148.39        21.27 o
 -12  10   5        535.92        491.94        42.00 o
 -11  10   5         38.18         43.03        14.46 o
 -10  10   5       4364.29       4155.05        74.65 o
  -9  10   5       3716.01       3409.98        62.19 o
  -8  10   5      18843.54      18455.04       215.88 o
  -7  10   5        987.29        876.75        45.01 o
  -6  10   5       5867.10       6192.01       111.09 o
  -5  10   5       3719.76       4334.02        85.59 o
  -4  10   5      50597.31      52273.75       237.01 o
  -3  10   5      30383.94      30049.53       575.17 o
  -2  10   5      11006.40       9787.13        76.20 o
  -1  10   5      14738.75      13500.12       123.63 o
   0  10   5      13947.43      14253.46       122.28 o
   1  10   5      22477.31      22966.40       149.63 o
   2  10   5      42658.56      43374.50       482.46 o
   3  10   5      24724.26      26051.99       544.29 o
   4  10   5       9209.98       9515.16       216.40 o
   5  10   5        387.14        432.38        28.88 o
   6  10   5        126.94        140.35        21.99 o
   7  10   5         67.65         63.86        19.70 o
   8  10   5        112.68        128.34        23.48 o
   9  10   5       1316.16       1217.52        51.10 o
  10  10   5       1175.12       1214.46        45.42 o
  11  10   5          5.36         18.82        10.44 o
  12  10   5        234.40        235.34        26.33 o
  13  10   5         82.56        105.40        14.00 o
 -14  11   5       1489.65       1702.37        56.57 o
 -13  11   5          2.83         16.35        14.10 o
 -12  11   5          0.02         -9.58        13.17 o
 -11  11   5        220.97        221.85        24.94 o
 -10  11   5       1128.82       1088.93        53.05 o
  -9  11   5       2073.44       1909.98        48.82 o
  -8  11   5        507.43        447.11        34.96 o
  -7  11   5       1124.43       1007.35        48.80 o
  -6  11   5        215.60        276.16        20.43 o
  -5  11   5       1104.56       1205.39        39.14 o
  -4  11   5       1031.72       1054.50        41.72 o
  -3  11   5        255.64        278.43        14.30 o
  -2  11   5       6806.52       6917.92        71.84 o
  -1  11   5       1444.97       1270.05        25.13 o
   0  11   5        635.29        598.40        16.10 o
   1  11   5       1372.50       1186.93        29.89 o
   2  11   5       9120.65       9579.85        96.84 o
   3  11   5       3989.25       4083.22        66.83 o
   4  11   5       4385.75       4449.54       142.93 o
   5  11   5          8.39         91.18        19.39 o
   6  11   5       2738.61       2810.83        66.61 o
   7  11   5       1311.13       1345.78        71.18 o
   8  11   5        265.10        256.12        18.69 o
   9  11   5          0.40          9.43        11.51 o
  10  11   5        898.29        856.15        38.62 o
  11  11   5        432.86        439.06        29.62 o
  12  11   5        116.16        128.47        19.68 o
  13  11   5        982.89        973.93        52.20 o
 -14  12   5          1.72         -3.01        11.16 o
 -13  12   5         38.32         39.89        12.15 o
 -12  12   5         37.41         48.68        19.06 o
 -11  12   5         49.10        105.83        37.08 o
 -10  12   5         54.45         38.72        12.60 o
  -9  12   5         52.69         39.98         8.80 o
  -8  12   5         58.32         64.56        13.91 o
  -7  12   5        601.43        570.82        37.16 o
  -6  12   5        141.29        144.12        15.67 o
  -5  12   5        249.56        253.80        19.15 o
  -4  12   5        554.63        578.54        23.19 o
  -3  12   5         75.03         73.10         8.68 o
  -2  12   5       2712.44       2643.34        59.15 o
  -1  12   5       1352.35       1374.34        26.16 o
   0  12   5        649.34        586.28        26.65 o
   1  12   5        616.16        586.41        23.02 o
   2  12   5        543.15        508.16        20.36 o
   3  12   5         67.66         89.66        12.25 o
   4  12   5          5.66          0.36         7.72 o
   5  12   5        627.23        653.10        36.59 o
   6  12   5        600.83        598.18        31.78 o
   7  12   5       1141.60       1180.35        66.17 o
   8  12   5          0.96         -5.02         8.80 o
   9  12   5         28.54         20.54        10.44 o
  10  12   5          9.69          3.44         9.28 o
  11  12   5       1040.40       1022.86        43.55 o
  12  12   5        391.88        327.80        26.87 o
  13  12   5          6.53         42.76        11.25 o
 -13  13   5          1.33         -3.37         8.17 o
 -12  13   5         87.07         54.78        17.32 o
 -11  13   5         16.33         18.40        15.02 o
 -10  13   5         60.00         71.47        14.25 o
  -9  13   5          2.63          0.29        10.68 o
  -8  13   5         39.24         28.27        11.32 o
  -7  13   5        270.37        291.59        27.10 o
  -6  13   5         45.78         25.43         8.13 o
  -5  13   5         93.33         96.72        11.66 o
  -4  13   5          2.08          3.12         6.22 o
  -3  13   5        100.42         97.59        10.54 o
  -2  13   5        622.18        626.46        23.57 o
  -1  13   5        836.24        830.82        24.55 o
   0  13   5       1409.14       1367.75        36.79 o
   1  13   5        472.00        413.71        18.03 o
   2  13   5        185.90        197.29        14.88 o
   3  13   5        156.92        194.61        18.85 o
   4  13   5        754.68        812.67        32.59 o
   5  13   5          8.60         13.61        14.91 o
   6  13   5       6110.52       6520.84       139.91 o
   7  13   5        383.68        321.47        37.74 o
   8  13   5         41.00         39.40        10.61 o
   9  13   5         99.98         90.92        13.98 o
  10  13   5        671.44        547.77        35.04 o
  11  13   5         17.10         14.88        10.45 o
  12  13   5         40.61         51.90        16.89 o
  13  13   5        955.57        978.52        36.53 o
 -13  14   5          0.04         10.18        12.01 o
 -12  14   5          2.67          3.22        13.16 o
 -11  14   5        194.21        222.93        31.06 o
 -10  14   5         32.49         26.68        14.27 o
  -9  14   5        310.22        222.57        20.13 o
  -8  14   5        462.01        424.94        29.26 o
  -7  14   5        555.10        531.45        36.76 o
  -6  14   5       1492.61       1540.56        49.13 o
  -5  14   5        310.27        362.87        20.20 o
  -4  14   5        443.98        531.36        23.41 o
  -3  14   5        740.58        742.66        28.16 o
  -2  14   5        486.86        652.99        20.56 o
  -1  14   5      14297.12      14150.92       178.25 o
   0  14   5        200.42        253.60        16.95 o
   1  14   5       5169.06       4984.01        86.23 o
   2  14   5         56.03         57.03         8.17 o
   3  14   5         22.01         -1.06        13.07 o
   4  14   5        491.09        532.48        27.01 o
   5  14   5        164.31        112.26        28.41 o
   6  14   5      11575.85      11983.87       333.28 o
   7  14   5       4071.45       4109.54       126.04 o
   8  14   5        102.67         93.99        14.31 o
   9  14   5        197.23        200.58        19.84 o
  10  14   5        105.14        212.06        38.96 o
  11  14   5        738.81        765.49        44.44 o
  12  14   5         17.91          3.13        13.60 o
  13  14   5         62.30         62.90        11.30 o
 -13  15   5          1.10         36.86         9.71 o
 -12  15   5        679.99        672.56        45.94 o
 -11  15   5       7782.96       7712.60       120.48 o
 -10  15   5         96.85         43.41        15.88 o
  -9  15   5         64.80          9.29         9.45 o
  -8  15   5       1506.14       1687.94        42.69 o
  -7  15   5       3150.49       2994.86        86.20 o
  -6  15   5        759.31        759.83        34.86 o
  -5  15   5         31.68         16.11         8.53 o
  -4  15   5        157.59        243.68        16.25 o
  -3  15   5      36916.89      41462.18       326.85 o
  -2  15   5         78.16        137.87        17.14 o
  -1  15   5       8405.21       9415.08        79.73 o
   0  15   5          7.67         61.21        19.74 o
   1  15   5       2866.16       3181.78        50.46 o
   2  15   5         55.11        123.70        12.13 o
   3  15   5       6421.56       6024.01        99.93 o
   4  15   5       8721.61       9562.12       156.54 o
   5  15   5        398.84        408.02        29.49 o
   6  15   5       3836.50       4131.48       112.91 o
   7  15   5         61.63         75.06        21.50 o
   8  15   5       1956.28       1926.92        56.97 o
   9  15   5        682.72        677.44        39.59 o
  10  15   5        113.82        115.69        17.67 o
  11  15   5       6590.29       6266.62       140.27 o
  12  15   5        117.11        160.07        35.65 o
  13  15   5        206.08        237.72        23.02 o
 -13  16   5        514.43        482.32        25.97 o
 -12  16   5        219.50        274.98        23.95 o
 -11  16   5       1516.48       1419.39        64.86 o
 -10  16   5          2.59         -4.59        14.07 o
  -9  16   5        955.71        905.84        39.12 o
  -8  16   5          1.11          9.16         9.33 o
  -7  16   5         18.80         36.66        18.84 o
  -6  16   5        867.08        786.66        36.17 o
  -5  16   5       5885.36       5977.05        87.48 o
  -4  16   5         38.54        120.29        16.49 o
  -3  16   5       1474.30       1653.31        44.90 o
  -2  16   5        229.33        300.49        16.70 o
  -1  16   5       2515.21       2508.52        38.01 o
   0  16   5       3478.68       3660.64        77.75 o
   1  16   5       2686.30       3165.86        75.36 o
   2  16   5        460.17        434.31        20.40 o
   3  16   5        157.79        178.55        18.94 o
   4  16   5        806.77        865.61        38.03 o
   5  16   5        677.07        778.78        41.43 o
   6  16   5        228.31        287.25        23.65 o
   7  16   5       3236.56       3177.95       114.09 o
   8  16   5        118.80        138.77        16.85 o
   9  16   5        817.33        861.57        44.61 o
  10  16   5       4374.22       4252.09       128.81 o
  11  16   5       1461.06       1571.99        61.31 o
  12  16   5        187.59        195.19        19.97 o
  13  16   5         31.79         30.78        10.67 o
 -13  17   5        125.70        146.33        14.63 o
 -12  17   5        122.25        133.23        17.44 o
 -11  17   5         94.25        113.83        25.77 o
 -10  17   5        214.14        219.25        27.71 o
  -9  17   5        153.51        147.54        22.48 o
  -8  17   5         53.11         51.98        14.29 o
  -7  17   5          2.40         43.58        26.88 o
  -6  17   5        577.93        618.80        32.81 o
  -5  17   5         73.82         90.29        12.09 o
  -4  17   5       2590.59       2602.79        71.03 o
  -3  17   5         13.77         13.26         7.78 o
  -2  17   5        626.26        541.48        22.43 o
  -1  17   5       2556.02       7724.64      1041.60 o
   0  17   5          0.65         -0.87         7.39 o
   1  17   5        148.93        141.46        14.29 o
   2  17   5       1973.72       2011.88        43.22 o
   3  17   5        120.86        119.90        15.75 o
   4  17   5        113.38        130.16        17.96 o
   5  17   5        982.35       1030.97        48.23 o
   6  17   5        500.10        479.20        30.44 o
   7  17   5        308.56        246.85        24.10 o
   8  17   5        969.95        968.57        41.25 o
   9  17   5          4.04         -2.03        11.44 o
  10  17   5        921.56        908.30        44.26 o
  11  17   5        689.52        714.91        42.17 o
  12  17   5        181.79        197.65        19.87 o
  13  17   5         87.94         85.21        18.66 o
 -13  18   5          5.01          0.08         9.87 o
 -12  18   5         11.03          5.82        11.71 o
 -11  18   5         54.48         38.56        12.68 o
 -10  18   5        812.68        795.85        47.58 o
  -9  18   5        364.39        373.88        47.13 o
  -8  18   5        317.67        322.59        26.30 o
  -7  18   5          4.65          0.12        18.57 o
  -6  18   5          5.77         20.60        18.23 o
  -5  18   5        717.69        738.20        40.62 o
  -4  18   5        126.79         98.58        15.68 o
  -3  18   5          3.14          6.91        11.44 o
  -2  18   5        345.31        339.09        18.91 o
  -1  18   5        333.64        331.75        18.92 o
   0  18   5        322.14        315.23        24.44 o
   1  18   5         61.78         46.82         9.48 o
   2  18   5        797.34        761.91        27.48 o
   3  18   5        785.86        803.06        38.77 o
   4  18   5        228.40        270.30        20.69 o
   5  18   5          0.02         21.97        12.98 o
   6  18   5        222.07        238.00        25.72 o
   7  18   5          0.00         -0.12         9.88 o
   8  18   5        396.84        396.96        27.41 o
   9  18   5         65.71         64.63        12.81 o
  10  18   5          8.07         16.67        12.16 o
  11  18   5         25.96         27.39        14.19 o
  12  18   5          1.08         -1.60         8.02 o
 -13  19   5          3.30         -6.05        21.70 o
 -12  19   5        184.21        191.70        19.50 o
 -11  19   5         53.44         20.18        12.93 o
 -10  19   5       3020.47       2886.58        88.15 o
  -9  19   5       5476.42       4648.74       141.65 o
  -8  19   5        504.65        656.60        36.85 o
  -7  19   5        218.93        287.70        59.04 o
  -6  19   5        713.77        742.78        41.91 o
  -5  19   5         32.31         39.70        12.09 o
  -4  19   5       1014.80        983.38        45.95 o
  -3  19   5         50.06         54.76        25.16 o
  -2  19   5       1037.56        933.52        35.85 o
  -1  19   5        938.61        957.76        31.93 o
   0  19   5       2905.38       2688.73        58.99 o
   1  19   5       2773.67       2593.58        60.64 o
   2  19   5       5557.90       5662.08        79.74 o
   3  19   5        487.48        558.31        33.39 o
   4  19   5        134.78        179.03        17.88 o
   5  19   5       1533.07       1480.84        73.14 o
   6  19   5         46.60         61.33        16.08 o
   7  19   5       1480.69       1298.54        52.43 o
   8  19   5       2640.13       2485.13        65.80 o
   9  19   5          8.14         17.76        11.20 o
  10  19   5        816.18        837.69        41.61 o
  11  19   5         41.29         48.43        14.30 o
  12  19   5         13.34         23.48         8.73 o
 -13  20   5         98.17         66.35        14.73 o
 -12  20   5        835.92        961.12        62.29 o
 -11  20   5        766.09        776.06        42.09 o
 -10  20   5       2787.68       2574.90        82.84 o
  -9  20   5        553.78        393.94        42.33 o
  -8  20   5        796.90        778.21        45.74 o
  -7  20   5         90.29         81.85        38.95 o
  -6  20   5       7164.00       7433.97       402.02 o
  -5  20   5         54.02         29.73        11.99 o
  -4  20   5        268.60        276.84        30.36 o
  -3  20   5       1552.33       1710.33        73.86 o
  -2  20   5      17941.29      18258.83       177.90 o
  -1  20   5       2808.87       2719.94        68.17 o
   0  20   5       4083.99       3425.71        71.53 o
   1  20   5        829.02       1164.60        40.04 o
   2  20   5       2517.27       2856.02        62.52 o
   3  20   5       1214.97       1159.46        48.55 o
   4  20   5        186.56        144.90        19.35 o
   5  20   5          2.01         -6.63        10.19 o
   6  20   5       3103.87       3009.82        88.56 o
   7  20   5       1731.60       1542.02        57.79 o
   8  20   5       1012.85        947.65        46.43 o
   9  20   5        479.91        413.36        31.01 o
  10  20   5        538.59        477.68        37.40 o
  11  20   5         82.57        128.18        17.76 o
  12  20   5          0.72          6.35         7.29 o
 -13  21   5          0.67         -5.57        32.46 o
 -12  21   5          4.37          7.88         7.81 o
 -11  21   5        823.49        822.34        44.76 o
 -10  21   5        839.49        763.50        45.18 o
  -9  21   5        852.58        740.69        56.47 o
  -8  21   5        523.02        424.31        42.93 o
  -7  21   5        494.10        511.19        36.66 o
  -6  21   5          0.35          3.36        13.70 o
  -5  21   5       2038.40       1892.76        67.40 o
  -4  21   5       2323.43       2076.19        69.02 o
  -3  21   5        594.54        566.71        44.69 o
  -2  21   5        165.44        226.54        22.21 o
  -1  21   5        692.64        672.46        31.47 o
   0  21   5        826.47        728.19        32.96 o
   1  21   5        305.89        308.83        21.92 o
   2  21   5       2998.44       3384.73        99.91 o
   3  21   5        319.66        286.61        25.72 o
   4  21   5        129.78        178.14        22.08 o
   5  21   5        750.35        704.14        41.89 o
   6  21   5       5400.90       5017.97        88.33 o
   7  21   5       1102.00       1068.87        48.81 o
   8  21   5         74.88         76.36        15.49 o
   9  21   5        915.86        841.46        43.04 o
  10  21   5        180.95        146.49        18.38 o
  11  21   5          5.31         17.87        10.94 o
  12  21   5         32.78         31.34         7.66 o
 -12  22   5         12.32          5.25        12.64 o
 -11  22   5         55.37         64.65        21.24 o
 -10  22   5         69.90         98.53        20.13 o
  -9  22   5        521.14        491.16        37.38 o
  -8  22   5         81.18         56.42        18.19 o
  -7  22   5         51.01         67.34        15.85 o
  -6  22   5          0.33          4.78         9.09 o
  -5  22   5         60.75         53.31        16.44 o
  -4  22   5          2.86         16.15        12.91 o
  -3  22   5       1442.44       1341.71        68.42 o
  -2  22   5        523.13        502.69        28.16 o
  -1  22   5          7.47          2.44         7.33 o
   0  22   5          2.38         -5.22         8.33 o
   1  22   5         13.91         24.23         9.62 o
   2  22   5          0.56          1.94         9.01 o
   3  22   5        784.43        782.28        52.44 o
   4  22   5         67.46         54.94        16.30 o
   5  22   5         82.88         83.15        16.50 o
   6  22   5        250.68        209.69        19.55 o
   7  22   5        723.17        704.71        39.33 o
   8  22   5        332.39        331.36        28.86 o
   9  22   5        896.64        864.27        42.75 o
  10  22   5        546.24        511.17        31.31 o
  11  22   5        543.51        580.30        33.97 o
  12  22   5         48.54         48.94         9.42 o
 -12  23   5         34.41         28.37        13.60 o
 -11  23   5         30.99         16.11        10.46 o
 -10  23   5        315.44        295.75        29.05 o
  -9  23   5        122.94        122.18        21.79 o
  -8  23   5        124.26         94.53        22.00 o
  -7  23   5          2.11         11.53        12.30 o
  -6  23   5        717.67        684.29        32.07 o
  -5  23   5         18.46          0.81        13.84 o
  -4  23   5        131.24        109.83        22.55 o
  -3  23   5       1106.56       1014.78        61.25 o
  -2  23   5          3.41         13.18         8.06 o
  -1  23   5        375.27        350.82        21.98 o
   0  23   5        404.47        421.08        26.25 o
   1  23   5       2686.00       2675.02        80.75 o
   2  23   5       1134.04       1294.99        73.38 o
   3  23   5        289.66        286.68        33.44 o
   4  23   5         90.15         86.40        16.85 o
   5  23   5        725.76        713.49        40.35 o
   6  23   5        430.89        437.08        27.73 o
   7  23   5        995.60        930.39        45.63 o
   8  23   5        650.35        668.83        38.51 o
   9  23   5          0.93          8.76        13.62 o
  10  23   5          0.02          4.84        10.10 o
  11  23   5         17.48         27.38        10.30 o
 -12  24   5          1.64          0.51         7.23 o
 -11  24   5        193.35        233.91        22.73 o
 -10  24   5         51.30         42.25        14.70 o
  -9  24   5        557.10        572.38        49.99 o
  -8  24   5         11.01          1.40        12.97 o
  -7  24   5        417.31        438.09        30.78 o
  -6  24   5       1253.50       1237.93        49.66 o
  -5  24   5        249.08        176.92        28.10 o
  -4  24   5       1101.11        923.83        60.82 o
  -3  24   5       2724.68       2541.18        97.33 o
  -2  24   5          0.12          6.94         7.40 o
  -1  24   5         27.75         27.32         8.07 o
   0  24   5        183.32        213.33        19.95 o
   1  24   5       3646.49       3890.46        91.77 o
   2  24   5       1746.47       1824.44        78.23 o
   3  24   5        351.37        444.18        41.30 o
   4  24   5        281.91        236.40        30.46 o
   5  24   5      10733.58      10427.63       108.91 o
   6  24   5       3607.72       3624.55        88.83 o
   7  24   5       1776.58       1536.02        84.66 o
   8  24   5       1347.42       1313.55        53.19 o
   9  24   5        708.99        769.13        40.06 o
  10  24   5        577.97        536.46        30.83 o
  11  24   5        637.01        620.63        31.92 o
 -12  25   5          0.25          4.91         9.09 o
 -11  25   5        777.97        771.85        38.00 o
 -10  25   5        469.85        491.33        34.46 o
  -9  25   5        312.78        369.48        40.16 o
  -8  25   5       1313.40       1190.97        67.22 o
  -7  25   5       3644.41       3497.87        98.85 o
  -6  25   5        107.21        122.90        17.46 o
  -5  25   5       4411.83       4054.73        79.74 o
  -4  25   5       1261.23       1241.77        71.70 o
  -3  25   5        443.14        358.81        38.47 o
  -2  25   5       3652.64       3202.62        79.64 o
  -1  25   5        225.15        252.31        19.56 o
   0  25   5        778.60        607.71        32.63 o
   1  25   5       2798.79       2530.80        65.78 o
   2  25   5          2.59         34.19        12.66 o
   3  25   5       3386.98       3623.71       117.19 o
   4  25   5       2078.00       2060.74        89.14 o
   5  25   5      17407.21      16166.22       183.06 o
   6  25   5       5284.74       5173.90       106.21 o
   7  25   5       3224.03       3047.87       118.43 o
   8  25   5       1338.06       1323.17        52.86 o
   9  25   5       3627.71       3529.60        81.55 o
  10  25   5        166.36        126.90        14.62 o
  11  25   5         16.09         19.39         7.17 o
 -12  26   5          6.43          6.44         9.61 o
 -11  26   5        607.58        626.57        32.47 o
 -10  26   5       1158.01       1115.16        50.11 o
  -9  26   5        344.08        402.47        41.37 o
  -8  26   5        379.31        376.78        32.40 o
  -7  26   5        544.12        428.34        35.59 o
  -6  26   5         25.27         18.86        11.27 o
  -5  26   5          6.15          1.50         8.33 o
  -4  26   5        265.04        229.35        18.09 o
  -3  26   5       4094.35       3893.39       124.84 o
  -2  26   5        122.67        120.64        16.69 o
  -1  26   5          0.04         -7.83         7.83 o
   0  26   5        182.00        187.34        19.00 o
   1  26   5       3120.16       3237.72        75.60 o
   2  26   5        251.48        300.04        28.22 o
   3  26   5          1.30         23.36        32.51 o
   4  26   5        243.35        221.06        23.15 o
   5  26   5        798.97        672.90        45.21 o
   6  26   5       1591.16       1498.61        57.72 o
   7  26   5        182.27        209.74        35.97 o
   8  26   5       1142.09       1015.93        46.21 o
   9  26   5       1009.73        994.68        43.41 o
  10  26   5        787.24        808.86        34.79 o
  11  26   5         50.87         43.38        10.46 o
 -11  27   5        197.91        193.85        18.29 o
 -10  27   5         90.62         97.23        17.06 o
  -9  27   5        572.79        557.80        49.92 o
  -8  27   5          5.03          4.44        11.19 o
  -7  27   5        200.70        202.76        25.20 o
  -6  27   5        585.44        561.20        35.05 o
  -5  27   5        803.52        819.44        42.28 o
  -4  27   5         70.57         52.57        11.04 o
  -3  27   5        623.74        594.37        40.51 o
  -2  27   5        120.80        116.30        16.63 o
  -1  27   5         37.99         53.46        10.34 o
   0  27   5         47.47         63.39        13.35 o
   1  27   5        295.40        265.76        23.00 o
   2  27   5        201.57        167.78        27.48 o
   3  27   5        139.91        128.21        13.68 o
   4  27   5         84.56         57.26        13.34 o
   5  27   5        203.93        163.03        22.94 o
   6  27   5         20.72          9.70        11.85 o
   7  27   5        528.85        476.51        37.32 o
   8  27   5          0.79         -7.67        11.14 o
   9  27   5         26.68         22.96        10.17 o
  10  27   5          4.37          1.76         8.31 o
  11  27   5        157.12        176.29        15.80 o
 -11  28   5          0.56          9.83         9.66 o
 -10  28   5        128.87        139.84        24.88 o
  -9  28   5         82.93        103.81        18.03 o
  -8  28   5         81.56         65.47        23.16 o
  -7  28   5        163.47        169.47        22.84 o
  -6  28   5        113.52        103.27        18.83 o
  -5  28   5        148.62        155.62        19.17 o
  -4  28   5       3544.09       3405.82        83.92 o
  -3  28   5        385.40        367.31        24.56 o
  -2  28   5        880.23        823.37        33.54 o
  -1  28   5        455.39        449.81        30.12 o
   0  28   5       2456.54       2324.91        66.16 o
   1  28   5       1695.01       1662.27        58.23 o
   2  28   5        106.87        105.44        13.78 o
   3  28   5         13.78          1.46        11.37 o
   4  28   5        203.80        217.92        22.21 o
   5  28   5        219.90        236.61        28.27 o
   6  28   5        142.97         83.10        17.72 o
   7  28   5         41.57         53.47        14.75 o
   8  28   5        615.48        626.93        41.49 o
   9  28   5        172.10        187.88        19.14 o
  10  28   5         48.44         39.77         8.83 o
  11  28   5         35.28         54.04        15.58 o
 -11  29   5         11.35          3.79         9.65 o
 -10  29   5          7.21          4.21        11.84 o
  -9  29   5        372.59        395.19        29.96 o
  -8  29   5         85.49         98.19        17.96 o
  -7  29   5          1.21          1.93        13.52 o
  -6  29   5       1056.71        992.02        54.03 o
  -5  29   5      10839.19      10486.16       150.43 o
  -4  29   5        116.91        146.02        19.76 o
  -3  29   5       1876.73       1786.43        54.13 o
  -2  29   5        727.83        714.22        38.45 o
  -1  29   5        330.06        378.26        18.88 o
   0  29   5       4464.21       4264.92        64.31 o
   1  29   5         24.25         20.45         9.43 o
   2  29   5         82.54        100.46        19.92 o
   3  29   5       1010.80       1012.05        46.41 o
   4  29   5        472.15        481.17        32.96 o
   5  29   5        178.29        150.77        22.86 o
   6  29   5       3047.91       2913.67        92.37 o
   7  29   5        948.87       1022.56        45.79 o
   8  29   5          5.01         -1.13        13.60 o
   9  29   5        264.90        286.67        25.80 o
  10  29   5          0.03         -4.51        11.20 o
 -11  30   5          7.17          7.61         8.57 o
 -10  30   5        141.36        153.31        17.74 o
  -9  30   5        266.91        254.85        24.76 o
  -8  30   5         82.33         69.41        17.86 o
  -7  30   5          2.52          9.86        12.49 o
  -6  30   5       5314.16       5172.24       121.32 o
  -5  30   5       1223.30       1237.97        60.68 o
  -4  30   5       7886.06       7237.52       125.42 o
  -3  30   5        969.06        961.65        40.25 o
  -2  30   5       7871.96       7536.72       112.00 o
  -1  30   5       1236.98       1237.20        50.17 o
   0  30   5      11966.51      10904.95       176.58 o
   1  30   5       2076.54       1938.75        73.49 o
   2  30   5        289.74        461.92        37.24 o
   3  30   5        752.66        697.41        39.33 o
   4  30   5       4175.73       4083.26       113.26 o
   5  30   5        382.87        346.10        33.74 o
   6  30   5         75.66         48.45        14.90 o
   7  30   5        141.90        148.47        18.55 o
   8  30   5       1363.43       1304.96        56.64 o
   9  30   5        763.25        823.59        35.73 o
  10  30   5         16.08         -5.21        10.11 o
 -10  31   5         32.80         32.00         9.98 o
  -9  31   5        973.81       1006.31        44.03 o
  -8  31   5       1184.61       1200.24        54.22 o
  -7  31   5       1058.98        967.09        44.25 o
  -6  31   5        128.14        115.54        20.23 o
  -5  31   5       3772.37       3783.26       104.94 o
  -4  31   5       3854.09       3826.61       105.21 o
  -3  31   5        656.59        613.38        33.13 o
  -2  31   5       1842.45       1784.55        55.09 o
  -1  31   5       2018.58       2012.50        64.95 o
   0  31   5       1848.34       1840.53       104.58 o
   1  31   5        140.26        172.76        27.38 o
   2  31   5        512.32        477.96        37.72 o
   3  31   5        405.43        325.34        32.25 o
   4  31   5        112.17        110.49        15.27 o
   5  31   5        137.23        159.57        24.42 o
   6  31   5         12.88          6.62        15.44 o
   7  31   5        464.08        522.28        32.24 o
   8  31   5         76.56         59.16        12.98 o
   9  31   5         92.86         90.58        14.99 o
  10  31   5         17.85         14.90         9.43 o
 -10  32   5          0.11         24.96         9.75 o
  -9  32   5        341.48        346.13        22.15 o
  -8  32   5         79.88         85.74        15.30 o
  -7  32   5        359.61        341.37        26.60 o
  -6  32   5         96.27         95.39        18.99 o
  -5  32   5        322.92        330.95        32.65 o
  -4  32   5          9.58          7.68        13.05 o
  -3  32   5       2026.45       2054.27        66.42 o
  -2  32   5        623.93        533.30        34.44 o
  -1  32   5        469.90        487.83        32.35 o
   0  32   5        291.61        315.45        31.16 o
   1  32   5        589.72        587.70        41.16 o
   2  32   5        388.27        392.57        34.02 o
   3  32   5         19.14         36.36        15.70 o
   4  32   5        264.32        314.68        27.43 o
   5  32   5        287.89        264.28        24.87 o
   6  32   5        349.69        391.30        29.55 o
   7  32   5        924.49        935.18        37.11 o
   8  32   5         10.75         14.65        10.83 o
   9  32   5        502.61        567.25        31.36 o
  10  32   5         21.56         21.88        11.48 o
 -10  33   5        115.32        114.54        21.14 o
  -9  33   5         41.02         32.21        10.21 o
  -8  33   5         11.52         -1.04        11.06 o
  -7  33   5        571.35        588.50        33.78 o
  -6  33   5        207.79        229.53        25.96 o
  -5  33   5        709.90        668.43        44.48 o
  -4  33   5        425.73        422.60        35.54 o
  -3  33   5          0.16         -8.17        11.58 o
  -2  33   5        338.43        344.74        32.57 o
  -1  33   5         11.25         11.39        10.40 o
   0  33   5        166.34        128.20        17.69 o
   1  33   5         32.09         16.58        16.77 o
   2  33   5        155.95        164.30        23.44 o
   3  33   5         10.62         -4.27        14.51 o
   4  33   5        325.84        368.06        28.04 o
   5  33   5        188.77        212.18        26.12 o
   6  33   5       2369.35       2455.59        68.26 o
   7  33   5       3011.15       3081.12        72.01 o
   8  33   5         45.20         65.07        14.67 o
   9  33   5        104.57        105.24        18.45 o
  -9  34   5          4.47          0.11         7.19 o
  -8  34   5         40.46         48.00        16.17 o
  -7  34   5        305.34        353.31        26.46 o
  -6  34   5          2.13          4.05        11.96 o
  -5  34   5       2018.98       2007.71        74.85 o
  -4  34   5       1176.42       1136.08        57.29 o
  -3  34   5        605.33        589.90        36.14 o
  -2  34   5        408.22        383.28        34.37 o
  -1  34   5        874.28        888.74        43.34 o
   0  34   5         34.25         -0.60        11.23 o
   1  34   5       1011.19        758.12        73.27 o
   2  34   5          6.28         -4.81        16.58 o
   3  34   5       1150.59       1336.52        70.32 o
   4  34   5         48.27         63.41        13.83 o
   5  34   5         45.43         57.34        16.47 o
   6  34   5       2055.64       2071.29        61.12 o
   7  34   5        124.47        136.11        16.55 o
   8  34   5          0.66          8.54        13.86 o
   9  34   5        658.94        640.72        37.19 o
  -9  35   5       1910.53       1999.88        43.81 o
  -8  35   5        218.98        266.78        22.82 o
  -7  35   5        870.66        823.74        37.48 o
  -6  35   5        103.56        128.66        16.24 o
  -5  35   5          6.10          5.49        12.23 o
  -4  35   5       3180.47       3186.46        94.54 o
  -3  35   5        318.14        268.58        28.60 o
  -2  35   5       4605.75       4574.57       114.19 o
  -1  35   5       4661.66       4428.68       163.30 o
   0  35   5        261.28        263.65        28.74 o
   1  35   5       4173.95       3800.80       147.85 o
   2  35   5        490.45        432.19        45.40 o
   3  35   5       1770.37       2024.12        92.15 o
   4  35   5        150.45        228.46        22.74 o
   5  35   5       1819.27       1772.75        67.73 o
   6  35   5       1843.04       1830.87        55.34 o
   7  35   5       1184.33       1309.86        43.17 o
   8  35   5        149.15        153.51        17.03 o
   9  35   5        267.56        194.79        19.45 o
  -9  36   5        387.37        475.56        30.13 o
  -8  36   5         39.99         24.36         8.73 o
  -7  36   5        479.98        531.86        29.23 o
  -6  36   5        125.13        153.35        18.53 o
  -5  36   5        126.33        159.45        21.79 o
  -4  36   5        184.58        202.87        26.01 o
  -3  36   5        486.44        495.78        37.57 o
  -2  36   5        276.56        268.13        28.30 o
  -1  36   5         80.83         61.27        12.94 o
   0  36   5       1883.73       1817.70        60.90 o
   1  36   5        332.54        292.00        37.32 o
   2  36   5        180.67        122.84        25.96 o
   3  36   5          0.37          1.96        11.89 o
   4  36   5        646.00        665.39        45.60 o
   5  36   5         10.64         13.87        10.03 o
   6  36   5        169.19        150.13        16.57 o
   7  36   5        136.85        177.92        16.12 o
   8  36   5        122.14        130.45        18.63 o
  -8  37   5          1.71         -9.08         9.08 o
  -7  37   5         45.69         53.52        17.99 o
  -6  37   5        540.51        594.11        28.27 o
  -5  37   5        737.35        674.95        51.45 o
  -4  37   5       1105.67       1154.76       108.51 o
  -3  37   5          5.99          8.01        15.76 o
  -2  37   5         19.27         27.36        13.16 o
  -1  37   5        184.17        199.72        21.29 o
   0  37   5        108.34         85.12        15.99 o
   1  37   5        610.89        683.23        54.21 o
   2  37   5        643.08        557.34        48.92 o
   3  37   5        339.53        274.89        35.30 o
   4  37   5        415.90        403.06        32.99 o
   5  37   5          1.56         11.81        12.00 o
   6  37   5        162.47        170.06        23.75 o
   7  37   5         41.26         49.14        11.81 o
   8  37   5         32.61         31.93        20.60 o
  -8  38   5         16.51         21.22         8.14 o
  -7  38   5         16.05         -0.29        11.85 o
  -6  38   5          0.75          4.66         8.97 o
  -5  38   5        593.50        642.92        49.08 o
  -4  38   5          4.90         -4.39        12.48 o
  -3  38   5         16.94          5.45        13.84 o
  -2  38   5         52.92         31.10        14.85 o
  -1  38   5          9.13          2.53        10.06 o
   0  38   5        164.38        174.86        29.05 o
   1  38   5        440.62        468.32        45.61 o
   2  38   5        207.51        177.81        30.96 o
   3  38   5          0.49         -0.32        11.33 o
   4  38   5        784.00        829.00        44.58 o
   5  38   5        965.43       1018.56        45.75 o
   6  38   5       1135.77       1251.85        47.02 o
   7  38   5        175.30        173.11        16.73 o
  -7  39   5        215.66        200.49        18.36 o
  -6  39   5       1634.62       1861.11        59.79 o
  -5  39   5        898.77        914.30        44.27 o
  -4  39   5          7.69         13.82        11.99 o
  -3  39   5          2.40         -3.27        13.29 o
  -2  39   5         16.40         29.64        14.79 o
  -1  39   5        415.36        392.27        31.52 o
   0  39   5         27.10         26.82        16.15 o
   1  39   5         37.02         35.38        19.24 o
   2  39   5          7.13         -7.87        14.99 o
   3  39   5         39.81         36.28        13.30 o
   4  39   5          2.54          3.69         9.69 o
   5  39   5         88.20        138.96        17.66 o
   6  39   5        690.35        785.63        45.98 o
   7  39   5        328.81        381.92        40.79 o
  -7  40   5        139.25        158.37        17.94 o
  -6  40   5       2172.15       2316.65        76.53 o
  -5  40   5        566.82        557.03        33.45 o
  -4  40   5        825.37        835.76        42.17 o
  -3  40   5         52.27         63.03        12.95 o
  -2  40   5        161.93        187.28        22.75 o
  -1  40   5        331.75        295.31        26.03 o
   0  40   5        427.60        365.39        37.76 o
   1  40   5         30.94         35.00        17.45 o
   2  40   5         10.00         -6.56        16.65 o
   3  40   5          8.87        -10.97        10.97 o
   4  40   5       2310.14       2545.07        59.93 o
   5  40   5        311.36        285.88        28.84 o
   6  40   5          2.11         25.15        10.14 o
  -6  41   5          4.69          4.05         9.30 o
  -5  41   5         26.60         33.37         9.91 o
  -4  41   5         32.34         24.79        11.29 o
  -3  41   5        759.48        744.19        34.19 o
  -2  41   5       1005.04       1039.52        47.84 o
  -1  41   5        237.05        253.10        23.96 o
   0  41   5        120.76        138.94        24.19 o
   1  41   5        248.67        232.80        38.09 o
   2  41   5        232.94        256.32        30.94 o
   3  41   5         76.94         64.99        15.05 o
   4  41   5         12.57         16.30        11.53 o
   5  41   5          8.35          9.25        11.06 o
   6  41   5        108.66        236.34        28.97 o
  -6  42   5          1.34        -13.41        13.41 o
  -5  42   5         11.65          6.57         8.19 o
  -4  42   5         16.33         10.37         8.94 o
  -3  42   5         73.44         58.93        12.68 o
  -2  42   5        265.02        260.48        23.10 o
  -1  42   5        347.25        332.89        35.07 o
   0  42   5         58.25         53.78        13.93 o
   1  42   5         19.32          0.65        11.38 o
   2  42   5         38.48         32.34        12.50 o
   3  42   5         60.56         85.55        13.11 o
   4  42   5         20.37         21.03         8.25 o
   5  42   5         68.53         93.12        22.04 o
  -5  43   5        150.58        169.81        28.71 o
  -4  43   5         48.89         34.96        11.58 o
  -3  43   5        958.74       1013.53        39.35 o
  -2  43   5         26.07         11.96         8.96 o
  -1  43   5        142.05        113.68        20.78 o
   0  43   5        426.93        457.90        29.83 o
   1  43   5          0.03         -4.71        12.12 o
   2  43   5        162.02        151.14        17.77 o
   3  43   5          1.83         -2.61         7.24 o
   4  43   5         24.14         24.81        14.22 o
  -4  44   5        659.96        892.83        61.85 o
  -3  44   5         57.70         57.01        12.02 o
  -2  44   5         12.78         -5.25        11.49 o
  -1  44   5        400.24        402.19        33.10 o
   0  44   5         33.99         13.71        12.05 o
   1  44   5         83.77         88.77        14.01 o
   2  44   5         33.74         35.01         8.31 o
   3  44   5       1309.49       1451.50        62.23 o
  -3  45   5       1606.36       1427.12       125.91 o
  -2  45   5        141.37        214.50        21.58 o
  -1  45   5       3214.88       3680.89       155.26 o
   0  45   5          7.01         20.04        11.32 o
   1  45   5       1167.89       1405.52        45.04 o
   2  45   5          1.51         -2.88         9.46 o
  -1  46   5        514.25        577.23        46.41 o
   0  46   5        417.16        496.40        25.30 o
   1  46   5        291.20        279.42        31.82 o
 -12   0   6       8715.65       8738.12       174.48 o
 -10   0   6      34274.96      32270.10       550.40 o
  -8   0   6      12424.63      12048.44       262.99 o
  -6   0   6      16693.75      17591.80       220.90 o
  -4   0   6          4.02         46.21        12.65 o
  -2   0   6         61.72         45.58        10.80 o
   0   0   6      69382.38      75386.20      1011.40 o
   2   0   6      10941.64      10603.15       399.03 o
   4   0   6       2428.47       1994.81        70.74 o
   6   0   6       4995.56       5759.90       133.18 o
   8   0   6       1448.66       1886.89       122.76 o
  10   0   6       1006.58       1112.40        68.66 o
  12   0   6       1882.51       1852.29        77.37 o
 -14   1   6        355.70        565.90        75.65 o
 -13   1   6          9.24         11.28        11.70 o
 -11   1   6        116.67        117.63        16.53 o
 -10   1   6       2129.19       2169.26        61.74 o
  -9   1   6         21.52         18.02        10.30 o
  -8   1   6        672.09        681.00        35.51 o
  -7   1   6       2953.24       2814.46        67.68 o
  -6   1   6       1695.89       1837.94        51.12 o
  -5   1   6          3.11         -5.38         7.52 o
  -4   1   6          8.09         16.30        11.50 o
  -3   1   6        262.68        322.29        12.06 o
  -2   1   6         12.70         61.55         7.34 o
  -1   1   6        421.62        538.72        18.51 o
   0   1   6      14234.47      15941.28       170.36 o
   1   1   6        230.36        227.98         9.03 o
   2   1   6       3891.38       3661.85        82.59 o
   3   1   6        668.61        761.88        29.38 o
   4   1   6       4000.57       4124.99       117.34 o
   5   1   6        716.22        741.28        32.97 o
   6   1   6       3298.62       3788.40        76.16 o
   7   1   6        166.23        169.14        21.10 o
   8   1   6       1851.08       2048.29       119.94 o
   9   1   6        164.08        156.88        20.14 o
  10   1   6       1365.42       1218.37        51.07 o
  11   1   6        121.17        100.64        34.60 o
  12   1   6        127.32        160.28        27.49 o
  13   1   6          5.29          0.25         9.19 o
 -14   2   6        123.25        262.54       140.72 o
 -13   2   6         32.27         15.31        11.19 o
 -12   2   6         11.24        103.75        86.86 o
 -11   2   6        261.39        216.79        18.96 o
 -10   2   6        155.91        170.40        18.37 o
  -9   2   6         75.86         67.30         8.19 o
  -8   2   6         63.21         51.08        10.95 o
  -7   2   6          0.15          5.82         8.28 o
  -6   2   6         46.47         54.56        10.56 o
  -5   2   6       1325.10       1283.13        36.69 o
  -4   2   6        988.71        901.95        24.60 o
  -3   2   6       1698.00       1734.15        26.88 o
  -2   2   6       5923.30       6085.58        53.96 o
  -1   2   6          1.25          7.16         6.19 o
   0   2   6       5419.74       5727.74        88.85 o
   1   2   6        819.19        855.36        23.19 o
   2   2   6       2019.09       1935.20        64.09 o
   3   2   6        294.55        286.05        18.59 o
   4   2   6        490.78        422.14        23.60 o
   5   2   6          0.59         -5.74         8.69 o
   6   2   6        244.51        252.76        20.54 o
   7   2   6        580.78        563.97        36.09 o
   8   2   6        164.48        168.88        28.49 o
   9   2   6          1.14         -9.20        11.93 o
  10   2   6        188.36        164.85        20.79 o
  11   2   6         38.85         25.17        10.76 o
  12   2   6        121.84        104.17        17.80 o
  13   2   6          1.38          3.35         6.95 o
 -14   3   6          8.38        794.54       225.32 o
 -13   3   6         95.23         95.43        16.98 o
 -12   3   6         12.18         24.77        13.56 o
 -11   3   6        110.55         89.28        14.87 o
 -10   3   6        816.42        843.41        33.61 o
  -9   3   6        508.59        454.54        20.64 o
  -8   3   6         31.91         26.09        10.65 o
  -7   3   6         15.96         11.90         8.39 o
  -6   3   6        662.95        698.82        31.66 o
  -5   3   6        198.78        152.01        12.78 o
  -4   3   6       1649.65       1605.06        32.41 o
  -3   3   6        198.76        183.88         9.43 o
  -2   3   6       6522.89       6753.84       106.74 o
  -1   3   6         55.29         58.31         7.71 o
   0   3   6        761.88        749.93        18.83 o
   1   3   6        110.46        121.54        12.90 o
   2   3   6       2200.15       2265.60        46.79 o
   3   3   6        250.16        262.59        18.12 o
   4   3   6       1064.60       1074.62        36.98 o
   5   3   6        281.94        290.02        21.20 o
   6   3   6         27.80         24.66         8.92 o
   7   3   6       1691.94       1748.45        63.87 o
   8   3   6         57.89         63.59        20.50 o
   9   3   6        101.84         81.23        13.65 o
  10   3   6         89.39         63.40        12.56 o
  11   3   6          0.56         -0.83        12.12 o
  12   3   6         95.32         98.85        23.58 o
  13   3   6        143.18         99.78        14.82 o
 -14   4   6         45.95        465.04       178.15 o
 -13   4   6        372.09        769.63       239.23 o
 -12   4   6        794.37        709.56        31.95 o
 -11   4   6        783.33        850.66        46.81 o
 -10   4   6       3955.36       3745.25        70.33 o
  -9   4   6      13568.38      12601.95       112.93 o
  -8   4   6         13.09          2.20        10.68 o
  -7   4   6       1018.79        916.66        38.88 o
  -6   4   6       1232.03       1274.14        43.18 o
  -5   4   6         95.29        163.54        13.47 o
  -4   4   6       6177.90       6309.79        58.07 o
  -3   4   6       2917.62       2523.34        30.49 o
  -2   4   6      18380.59      18701.07        96.98 o
  -1   4   6       5544.43       5869.58        84.25 o
   0   4   6          3.62          5.17         4.67 o
   1   4   6      12113.07      11921.66       133.92 o
   2   4   6      32648.58      32881.03       213.60 o
   3   4   6        990.16        985.46        33.37 o
   4   4   6        250.96        257.10        19.19 o
   5   4   6        289.12        304.04        21.46 o
   6   4   6        311.85        457.38        31.35 o
   7   4   6       4303.79       4323.42       170.72 o
   8   4   6        281.70        212.62        40.50 o
   9   4   6       1183.99       1151.77        43.88 o
  10   4   6        279.11        318.53        31.46 o
  11   4   6       5167.36       5007.15       136.28 o
  12   4   6        447.29        462.88        31.77 o
  13   4   6         56.24         47.18        12.34 o
 -14   5   6        752.50       1233.62       191.13 o
 -13   5   6       1852.80       2244.56        67.64 o
 -12   5   6        475.67        618.24        47.41 o
 -11   5   6       4258.25       3762.43       100.90 o
 -10   5   6        306.14        333.24        21.49 o
  -9   5   6        250.35        241.70        14.82 o
  -8   5   6       4676.89       4510.83        91.21 o
  -7   5   6       3332.96       3451.34        75.49 o
  -6   5   6       9609.95       9591.16       117.56 o
  -5   5   6      11177.73      12571.67       110.74 o
  -4   5   6      11271.98      12297.02       141.20 o
  -3   5   6      14473.71      14231.26       113.38 o
  -2   5   6      29935.83      31078.87       249.77 o
  -1   5   6      21428.53      23012.14       304.64 o
   0   5   6      10682.16      10347.07       116.29 o
   1   5   6       3274.49       3349.72        45.80 o
   2   5   6       4113.19       4193.02       124.06 o
   3   5   6       5931.67       5760.61        93.14 o
   4   5   6        354.93        329.76        18.79 o
   5   5   6        207.31        208.05        18.20 o
   6   5   6        998.27       1025.71        40.22 o
   7   5   6       4988.21       5008.66       136.63 o
   8   5   6        168.42         93.56        26.62 o
   9   5   6       1139.97       1027.33        46.44 o
  10   5   6        543.36        537.11        45.92 o
  11   5   6       4794.23       4867.99       147.09 o
  12   5   6        365.92        384.77        32.80 o
  13   5   6        974.66       1097.41        39.01 o
 -14   6   6        322.28       1108.64       146.69 o
 -12   6   6        169.65        203.82        21.11 o
 -11   6   6       1533.98       1415.84        53.73 o
 -10   6   6        476.96        441.21        24.39 o
  -9   6   6        182.30        152.67        13.34 o
  -8   6   6        875.50        860.72        40.49 o
  -7   6   6       1316.45       1267.93        46.22 o
  -6   6   6        820.64        816.43        34.99 o
  -5   6   6       6651.73       7455.21        96.78 o
  -4   6   6       1408.04       1507.30        30.73 o
  -3   6   6       2147.20       2029.41        29.53 o
  -2   6   6        774.66        828.03        16.15 o
  -1   6   6      10117.18      10719.87       108.77 o
   0   6   6      13076.88      12844.12       112.45 o
   1   6   6      22865.09      23585.72       435.69 o
   2   6   6      30218.12      30144.42       200.79 o
   3   6   6        987.36        902.34        47.85 o
   4   6   6       3351.71       3410.46        82.00 o
   5   6   6       1551.18       1651.51        43.01 o
   6   6   6        142.56        194.93        18.86 o
   7   6   6       2291.04       2374.24        74.01 o
   8   6   6        647.20        674.37        43.51 o
   9   6   6         84.11         63.98        24.42 o
  10   6   6       1561.33       1582.73        57.05 o
  11   6   6       5519.59       5234.45       145.39 o
  12   6   6         16.02         54.18        24.19 o
  13   6   6       1094.04       1074.65        37.68 o
 -14   7   6         56.59        746.11       578.86 o
 -13   7   6        613.35        675.58        32.71 o
 -12   7   6        153.45        153.21        18.29 o
 -11   7   6        994.30       1013.05        49.83 o
 -10   7   6          0.05         -4.86         8.88 o
  -9   7   6        314.06        266.20        16.79 o
  -8   7   6          9.26         15.29         9.51 o
  -7   7   6        633.83        637.98        33.51 o
  -6   7   6        237.61        255.38        20.32 o
  -5   7   6        719.97        758.84        31.40 o
  -4   7   6        299.54        266.98        12.86 o
  -3   7   6         36.55         40.00         6.20 o
  -2   7   6         46.39         42.90         5.00 o
  -1   7   6       1860.42       1799.21        32.48 o
   0   7   6       1724.41       1690.95        33.25 o
   1   7   6       7256.35       6901.73        68.95 o
   2   7   6       5921.72       5918.07        89.57 o
   3   7   6       1242.67       1218.44        43.56 o
   4   7   6       3018.89       2818.61        60.93 o
   5   7   6       1011.54        950.46        32.53 o
   6   7   6        183.52        216.85        16.67 o
   7   7   6         75.63         63.55        13.08 o
   8   7   6          1.23         32.77        16.68 o
   9   7   6        251.31        234.39        29.10 o
  10   7   6         36.18         27.46        10.79 o
  11   7   6          6.25         20.00        13.19 o
  12   7   6        439.44        423.38        30.76 o
  13   7   6          4.88          5.70         8.66 o
 -14   8   6          8.99        132.11        26.00 o
 -13   8   6         55.35         80.41        21.98 o
 -12   8   6         25.08         21.27        15.99 o
 -11   8   6        183.53        248.88        23.85 o
 -10   8   6        152.64        128.84        14.50 o
  -9   8   6        108.85         88.81        10.98 o
  -8   8   6        376.95        358.75        30.14 o
  -7   8   6         48.72         46.07        11.26 o
  -6   8   6         89.51        110.60        13.68 o
  -5   8   6        115.48        132.18        14.39 o
  -4   8   6        135.04        116.99         8.86 o
  -3   8   6        483.55        507.98        16.99 o
  -2   8   6        383.59        356.24        11.55 o
  -1   8   6       3809.23       3977.56        53.73 o
   0   8   6       2746.97       2752.45        59.15 o
   1   8   6       1307.37       1485.82        34.40 o
   2   8   6       3079.10       3140.01        65.89 o
   3   8   6        881.72        917.33        52.80 o
   4   8   6       1011.47       1045.20        43.45 o
   5   8   6         74.28         76.41        11.56 o
   6   8   6        530.64        603.66        30.75 o
   7   8   6          6.41          6.53        19.03 o
   8   8   6        783.43        781.95        35.70 o
   9   8   6         52.62         32.43        11.69 o
  10   8   6        722.73        702.39        39.15 o
  11   8   6        737.68        711.83        37.16 o
  12   8   6        102.09        103.06        17.67 o
  13   8   6        470.94        506.76        33.14 o
 -13   9   6        804.30        918.79        39.22 o
 -12   9   6         17.97         67.00        23.24 o
 -11   9   6         13.02          7.62        11.25 o
 -10   9   6       4486.83       4150.90        89.64 o
  -9   9   6       5358.49       5053.58        80.70 o
  -8   9   6        101.95         91.35        15.73 o
  -7   9   6       1304.05       1221.44        52.99 o
  -6   9   6          0.57         -3.92        10.95 o
  -5   9   6       1410.54       1299.47        36.36 o
  -4   9   6       5815.48       6139.98        95.92 o
  -3   9   6       1011.47        936.62        22.71 o
  -2   9   6       3592.53       3686.65        40.18 o
  -1   9   6      14846.98      15181.29       287.21 o
   0   9   6        187.03        232.59        13.42 o
   1   9   6        330.36        555.27        26.08 o
   2   9   6        847.65        826.67        34.96 o
   3   9   6       3821.16       3935.63        82.90 o
   4   9   6       4756.08       4662.81       112.23 o
   5   9   6        117.75         78.90        12.64 o
   6   9   6        215.50        212.93        34.87 o
   7   9   6        152.21        143.41        24.60 o
   8   9   6         71.21         52.25        10.29 o
   9   9   6       1532.67       1610.34        52.22 o
  10   9   6         70.14         68.19        15.04 o
  11   9   6       1467.17       1319.92        58.56 o
  12   9   6        741.17        749.77        80.86 o
  13   9   6       2454.99       2133.17        64.81 o
 -14  10   6       2495.44       3017.30        97.42 o
 -13  10   6         89.45        134.36        22.17 o
 -12  10   6          0.22          3.60        21.20 o
 -11  10   6         39.67         16.01        25.93 o
 -10  10   6       4405.54       4010.41       117.73 o
  -9  10   6       2365.59       2134.47        48.69 o
  -8  10   6       1035.24       1038.93        51.68 o
  -7  10   6         21.07         25.87        14.07 o
  -6  10   6       3615.51       3932.23        89.97 o
  -5  10   6        957.16       1366.90        46.93 o
  -4  10   6      20758.43      23230.70       476.37 o
  -3  10   6       8048.91       8024.57        81.58 o
  -2  10   6      11007.55      11812.67       109.06 o
  -1  10   6      14085.84      14077.90       104.63 o
   0  10   6       2803.06       2953.95        65.02 o
   1  10   6      48108.70      51988.00       273.63 o
   2  10   6       2381.41       2572.55        63.77 o
   3  10   6        738.57        620.71        32.58 o
   4  10   6       8738.38       8521.73       125.93 o
   5  10   6       1017.67       1088.52        48.05 o
   6  10   6        958.84       1062.56        48.79 o
   7  10   6       2241.38       2221.10        71.94 o
   8  10   6        126.81        154.08        16.57 o
   9  10   6         52.84         43.18        11.53 o
  10  10   6        107.56         89.29        15.82 o
  11  10   6         12.95          2.79        12.07 o
  12  10   6        368.27        364.53        27.47 o
  13  10   6         68.48        256.81        49.25 o
 -14  11   6        192.68        337.85        32.34 o
 -13  11   6         70.57         62.78        14.02 o
 -12  11   6        415.14        427.60        37.91 o
 -11  11   6       1878.33       1821.26        67.95 o
 -10  11   6          2.53        -10.90        12.90 o
  -9  11   6        473.01        421.30        22.03 o
  -8  11   6        268.42        243.64        25.42 o
  -7  11   6        500.32        516.21        35.69 o
  -6  11   6         69.42         33.98         9.91 o
  -5  11   6       1272.52       1251.27        39.85 o
  -4  11   6       6486.71       7114.38       101.87 o
  -3  11   6       1653.90       1511.23        36.27 o
  -2  11   6       5022.13       5014.14        60.95 o
  -1  11   6        148.59        144.23        13.01 o
   0  11   6       9067.11       9876.73        88.46 o
   1  11   6         77.42         51.32        10.11 o
   2  11   6       1717.66       1616.04        42.63 o
   3  11   6        209.52        162.85        17.80 o
   4  11   6       7838.25       7958.13       148.83 o
   5  11   6        497.64        404.38        29.87 o
   6  11   6          8.62         -4.09         7.89 o
   7  11   6          7.81         10.62        10.13 o
   8  11   6        863.90        811.97        36.82 o
   9  11   6        829.99        812.33        42.37 o
  10  11   6         33.97         13.27        11.29 o
  11  11   6        274.66        258.13        26.49 o
  12  11   6         46.10         36.96        12.40 o
  13  11   6        503.08        456.10        32.25 o
 -13  12   6         92.16        102.42        17.47 o
 -12  12   6         23.60         24.26        13.80 o
 -11  12   6         22.88         38.13        17.77 o
 -10  12   6          0.86          5.03        24.90 o
  -9  12   6          5.84          7.88         8.64 o
  -8  12   6         40.03         50.24         9.34 o
  -7  12   6       1687.01       1631.07        62.92 o
  -6  12   6         70.82         79.77        12.14 o
  -5  12   6       1850.55       1810.95        44.28 o
  -4  12   6        383.76        393.77        23.06 o
  -3  12   6        294.06        301.86        17.18 o
  -2  12   6        342.41        361.38        17.28 o
  -1  12   6       1096.79       1031.45        26.42 o
   0  12   6       1347.41       1516.82        42.67 o
   1  12   6       1144.42       1262.04        31.40 o
   2  12   6       3819.93       3871.50        57.31 o
   3  12   6        813.80        802.79        32.20 o
   4  12   6       3441.70       3337.53        97.92 o
   5  12   6         26.73         30.00        11.55 o
   6  12   6         18.67         24.36        10.29 o
   7  12   6        507.58        540.06        36.73 o
   8  12   6        245.42        211.91        19.22 o
   9  12   6        107.96         92.19        15.90 o
  10  12   6        147.42        132.32        18.08 o
  11  12   6        344.28        349.86        31.28 o
  12  12   6         90.41         81.36        14.32 o
  13  12   6        105.67        111.93        12.84 o
 -13  13   6         61.16         71.70        15.79 o
 -12  13   6         94.69        102.27        21.69 o
 -11  13   6         62.57         88.37        23.43 o
 -10  13   6         24.02         45.63        28.28 o
  -9  13   6          8.47         16.30         8.77 o
  -8  13   6         15.99         15.31         7.55 o
  -7  13   6         62.84         52.97        13.24 o
  -6  13   6       2002.16       2066.67        57.37 o
  -5  13   6       2006.55       2041.86        54.36 o
  -4  13   6       2458.37       2633.57        59.07 o
  -3  13   6        357.76        340.57        20.01 o
  -2  13   6         29.31         22.31         6.24 o
  -1  13   6         16.12         17.04         8.17 o
   0  13   6        101.67         94.10        11.87 o
   1  13   6        289.29        308.87        16.84 o
   2  13   6        474.34        457.44        22.93 o
   3  13   6       3153.66       3147.10        64.13 o
   4  13   6       1194.87       1273.25        42.26 o
   5  13   6        960.55        879.79        44.18 o
   6  13   6        826.74        793.82        41.68 o
   7  13   6        721.25        739.89        43.23 o
   8  13   6       2454.12       2372.30        56.82 o
   9  13   6        523.83        454.31        32.48 o
  10  13   6          6.03          0.09        11.04 o
  11  13   6         77.79         41.82        13.50 o
  12  13   6         20.69         17.97        13.54 o
  13  13   6        462.49        346.18        36.83 o
 -13  14   6          0.01          7.35        12.31 o
 -12  14   6         26.21         36.33        13.71 o
 -11  14   6        813.17        817.20        84.76 o
 -10  14   6         49.84         48.57        20.62 o
  -9  14   6       2077.35       1982.99        47.51 o
  -8  14   6        303.39        291.34        19.28 o
  -7  14   6          0.03         -7.53        10.32 o
  -6  14   6       1968.85       2278.35        66.28 o
  -5  14   6       4514.48       4562.57        82.42 o
  -4  14   6       4325.87       5076.23        85.25 o
  -3  14   6        178.53        169.83        15.34 o
  -2  14   6       2020.78       1931.60        40.11 o
  -1  14   6         29.02         28.61         8.37 o
   0  14   6        260.09        341.80        20.64 o
   1  14   6      13520.61      14416.21       262.44 o
   2  14   6      12449.04      12065.55       201.83 o
   3  14   6       7339.73       7750.96       223.19 o
   4  14   6       2772.46       2711.34        62.96 o
   5  14   6          0.59         -3.12        10.17 o
   6  14   6          1.34          8.61        10.54 o
   7  14   6       4787.09       4912.46        87.33 o
   8  14   6       1758.86       1667.11        48.03 o
   9  14   6         59.25         56.33        13.66 o
  10  14   6         24.87         38.15        12.30 o
  11  14   6        211.38        208.18        24.14 o
  12  14   6          0.64         -3.12         9.53 o
  13  14   6          3.06         -2.39         9.31 o
 -13  15   6        855.90        750.04        31.36 o
 -12  15   6         36.20         37.30        23.89 o
 -11  15   6       4447.49       4087.46       123.35 o
 -10  15   6        819.67        754.51        57.49 o
  -9  15   6       2262.00       1812.22        49.57 o
  -8  15   6        428.15        434.51        23.84 o
  -7  15   6         72.92         19.25        15.80 o
  -6  15   6       4245.67       4482.19       101.57 o
  -5  15   6        928.08        936.12        38.45 o
  -4  15   6        441.91        466.04        25.80 o
  -3  15   6       1904.17       1677.85        41.75 o
  -2  15   6       5854.23       6206.29       112.10 o
  -1  15   6      14720.41      16653.62       327.21 o
   0  15   6        139.63        187.21        13.90 o
   1  15   6     104887.45     113275.45      1420.23 o
   2  15   6       2504.11       3315.41       119.65 o
   3  15   6       5150.47       5233.00        94.70 o
   4  15   6        272.50        258.83        21.24 o
   5  15   6       2714.91       2563.81        76.61 o
   6  15   6        389.52        376.76        27.16 o
   7  15   6       1614.39       1642.92        46.58 o
   8  15   6         29.90         18.16         8.17 o
   9  15   6          1.57          8.17        11.04 o
  10  15   6          0.01         -1.19        11.34 o
  11  15   6        101.13         95.59        17.87 o
  12  15   6          4.55          6.42        12.67 o
 -13  16   6         38.11         15.88        11.13 o
 -12  16   6         43.40         47.88        14.41 o
 -11  16   6         64.18         69.04        19.68 o
 -10  16   6         18.23         60.23        21.10 o
  -9  16   6         19.44         21.32        12.70 o
  -8  16   6          1.13        -10.39        10.39 o
  -7  16   6         32.76         26.60        12.91 o
  -6  16   6       1223.26       1422.51        58.80 o
  -5  16   6       3758.37       3786.20        89.12 o
  -4  16   6        401.69        382.41        28.75 o
  -3  16   6        268.01        268.91        22.40 o
  -2  16   6        465.71        538.00        20.26 o
  -1  16   6       1832.32       1950.06        35.81 o
   0  16   6       2206.71       2177.24        41.32 o
   1  16   6      16999.63      18053.87       150.56 o
   2  16   6       3297.71       3187.85       136.37 o
   3  16   6      11440.78      11719.22       132.10 o
   4  16   6        263.05        240.34        20.56 o
   5  16   6        130.88        178.87        21.95 o
   6  16   6       1754.28       1750.47        57.09 o
   7  16   6        432.20        358.15        21.92 o
   8  16   6         40.76         21.79         9.55 o
   9  16   6        115.99        106.64        16.47 o
  10  16   6         79.16         61.77        14.28 o
  11  16   6        331.65        296.83        27.45 o
  12  16   6        243.32        211.10        19.86 o
 -13  17   6         23.89         23.87         7.65 o
 -12  17   6         20.20         17.86        12.10 o
 -11  17   6          4.81         11.95        13.16 o
 -10  17   6        480.87        450.11        35.37 o
  -9  17   6        192.47        182.44        29.79 o
  -8  17   6         72.63         79.21        17.74 o
  -7  17   6         68.46         87.43        23.60 o
  -6  17   6         35.47         21.52        14.17 o
  -5  17   6       1399.63       1340.52        54.31 o
  -4  17   6         18.25         22.48        11.15 o
  -3  17   6        295.91        274.77        20.49 o
  -2  17   6        923.01        881.24        29.73 o
  -1  17   6        765.20        762.47        25.17 o
   0  17   6       1120.70       1130.08        30.25 o
   1  17   6        305.18        365.10        23.70 o
   2  17   6       1319.25       1294.45        61.76 o
   3  17   6       3374.07       3347.64        78.97 o
   4  17   6       3156.64       3144.33       132.05 o
   5  17   6        709.26        756.70        42.99 o
   6  17   6        483.63        415.58        28.57 o
   7  17   6       1191.02       1077.73        42.37 o
   8  17   6         52.57         39.59        11.01 o
   9  17   6        151.59        122.86        18.47 o
  10  17   6         20.55         16.81        11.95 o
  11  17   6         45.09         55.45        14.64 o
  12  17   6        346.17        338.69        23.34 o
 -13  18   6          1.06         -8.17         8.17 o
 -12  18   6          2.03         -2.90        12.89 o
 -11  18   6        241.25        229.97        23.62 o
 -10  18   6         17.44         30.23        15.83 o
  -9  18   6        121.24        126.16        24.40 o
  -8  18   6          4.17          1.84        12.83 o
  -7  18   6        213.34        163.73        20.82 o
  -6  18   6         57.83         83.52        16.43 o
  -5  18   6        104.44        135.09        19.87 o
  -4  18   6          2.97         15.10        10.32 o
  -3  18   6        225.96        229.38        19.11 o
  -2  18   6          5.54          6.06         6.48 o
  -1  18   6        369.40        312.91        17.42 o
   0  18   6        426.77        403.48        21.42 o
   1  18   6         78.43         77.31        11.72 o
   2  18   6       1582.73       1617.34        79.78 o
   3  18   6         69.65         83.25        15.22 o
   4  18   6        600.50        597.00        33.94 o
   5  18   6         73.34         64.48        18.92 o
   6  18   6        137.03        122.96        18.04 o
   7  18   6       1154.84       1111.96        43.13 o
   8  18   6        351.05        374.96        29.35 o
   9  18   6         27.24         28.64        14.07 o
  10  18   6        170.49        129.54        17.15 o
  11  18   6         65.77         77.77        15.96 o
  12  18   6         29.51         34.30         9.30 o
 -13  19   6        181.48        199.78        19.02 o
 -12  19   6         36.09         65.43        16.76 o
 -11  19   6        186.39        197.31        22.16 o
 -10  19   6       5337.04       4804.71       112.83 o
  -9  19   6        525.52        500.40        46.38 o
  -8  19   6       3534.45       3168.02        91.08 o
  -7  19   6        320.72        344.94        36.79 o
  -6  19   6        172.09        211.64        24.21 o
  -5  19   6       3552.09       3681.12        92.77 o
  -4  19   6       2189.45       2048.04        69.63 o
  -3  19   6       2616.84       2623.37        62.17 o
  -2  19   6         48.45         34.16         8.98 o
  -1  19   6       5970.33       5995.90       143.68 o
   0  19   6        153.76        212.34        16.73 o
   1  19   6        458.49        540.78        28.03 o
   2  19   6       1012.95        864.79        66.26 o
   3  19   6       4453.95       4413.34        95.02 o
   4  19   6          7.46          5.56         8.13 o
   5  19   6         55.09         50.00        14.76 o
   6  19   6        567.69        492.39        24.00 o
   7  19   6        161.49        169.51        22.97 o
   8  19   6       1270.23       1204.22        51.91 o
   9  19   6         38.21         56.11        13.69 o
  10  19   6         74.24         78.18        14.49 o
  11  19   6       1094.33       1065.99        46.61 o
  12  19   6          0.80          8.49        10.28 o
 -13  20   6          0.05         -7.13        12.04 o
 -12  20   6       1199.29       1110.65        51.89 o
 -11  20   6        207.19        156.95        20.85 o
 -10  20   6        200.22        265.39        28.20 o
  -9  20   6       3491.89       3194.46       122.95 o
  -8  20   6         36.27         37.11        15.33 o
  -7  20   6       5674.60       5524.51       147.28 o
  -6  20   6         74.16         59.42        14.03 o
  -5  20   6        239.56        268.83        26.16 o
  -4  20   6       1153.41       1209.14        53.46 o
  -3  20   6      19379.42      19620.24       207.74 o
  -2  20   6       2650.58       2614.61        62.29 o
  -1  20   6       1279.08       1187.79        37.72 o
   1  20   6       4673.09       4223.76        79.04 o
   2  20   6       6799.07       7650.52       417.63 o
   3  20   6       8797.54       9476.19       178.47 o
   4  20   6         17.74         27.89         9.48 o
   5  20   6        208.65        285.75        28.07 o
   6  20   6       3972.69       3758.52        78.31 o
   7  20   6       4892.05       4517.79        98.78 o
   8  20   6       1976.70       1729.72        61.59 o
   9  20   6        620.67        580.15        35.42 o
  10  20   6       1269.98       1242.53        48.16 o
  11  20   6          9.05          3.22        10.08 o
  12  20   6        244.26        241.67        17.36 o
 -12  21   6          7.98         11.50        10.64 o
 -11  21   6        104.35        135.56        19.49 o
 -10  21   6        578.34        542.49        38.48 o
  -9  21   6       1380.59       1320.51        75.21 o
  -8  21   6       1389.57       1279.36        73.01 o
  -7  21   6       1087.83       1094.82        67.43 o
  -6  21   6        147.89        165.05        14.72 o
  -5  21   6       5671.39       5491.75       195.72 o
  -4  21   6       4056.07       3856.92        95.89 o
  -3  21   6         20.09         41.34        17.33 o
  -2  21   6          0.61          9.14         9.24 o
  -1  21   6       3035.25       3130.14        62.49 o
   0  21   6        858.69       1055.84        36.63 o
   1  21   6        321.50        289.07        21.98 o
   2  21   6        210.41        165.57        20.53 o
   3  21   6        105.57        117.45        21.52 o
   4  21   6          1.83          2.35         8.79 o
   5  21   6         57.90         50.19        13.38 o
   6  21   6      12370.16      11864.80       147.57 o
   7  21   6       1452.28       1247.17        52.26 o
   8  21   6       1770.05       1684.21        60.29 o
   9  21   6        142.22        138.30        19.37 o
  10  21   6       2214.89       2237.60        63.27 o
  11  21   6         14.64          9.83         9.38 o
  12  21   6          9.65          1.16         7.51 o
 -12  22   6         22.40          5.93        23.32 o
 -11  22   6         23.19          1.30        10.75 o
 -10  22   6        464.34        433.23        33.88 o
  -9  22   6         24.08         37.39        36.87 o
  -8  22   6          2.56        -21.84        21.84 o
  -7  22   6       1043.29        966.42        51.42 o
  -6  22   6        228.55        210.31        18.32 o
  -5  22   6        218.04        191.11        23.36 o
  -4  22   6        108.91        123.70        18.12 o
  -3  22   6       1406.17       1347.17        68.86 o
  -2  22   6       1853.59       1757.36        53.17 o
  -1  22   6        119.44        136.16        14.57 o
   0  22   6        666.31        600.95        28.21 o
   1  22   6         81.47         95.66        13.88 o
   2  22   6        483.32        558.13        36.32 o
   3  22   6          8.39         26.96        16.51 o
   4  22   6         15.02         20.73        11.22 o
   5  22   6         16.88          5.23         7.87 o
   6  22   6        200.18        204.39        20.64 o
   7  22   6        512.84        513.37        39.51 o
   8  22   6        630.80        637.95        37.50 o
   9  22   6        372.64        371.38        28.14 o
  10  22   6        181.32        213.86        20.87 o
  11  22   6        170.68        193.81        19.22 o
 -12  23   6         16.33          7.36         8.34 o
 -11  23   6        125.31        143.63        17.35 o
 -10  23   6        180.14        147.81        20.01 o
  -9  23   6        394.03        375.87        40.62 o
  -8  23   6         38.27         20.08        13.65 o
  -7  23   6         63.48         70.06        12.84 o
  -6  23   6          1.84          3.51         9.92 o
  -5  23   6          0.09        -11.12        11.12 o
  -4  23   6         51.51         22.91        12.07 o
  -3  23   6        811.13        744.04        43.25 o
  -2  23   6         87.52         92.36        14.05 o
  -1  23   6       1523.38       1443.77        44.35 o
   0  23   6        199.58        182.07        16.35 o
   1  23   6        633.13        673.55        33.76 o
   2  23   6          1.57         14.43        18.13 o
   3  23   6         20.08          2.50        12.20 o
   4  23   6         32.66         23.03        10.29 o
   5  23   6       1672.76       1552.38        56.67 o
   6  23   6        649.68        671.95        34.59 o
   7  23   6        272.48        309.51        31.41 o
   8  23   6        384.42        330.21        33.96 o
   9  23   6        119.98         90.33        18.72 o
  10  23   6         48.62         54.98        12.85 o
  11  23   6        441.38        456.15        27.03 o
 -12  24   6          6.72          8.69        12.65 o
 -11  24   6        258.37        234.01        21.83 o
 -10  24   6          0.01          7.26        12.72 o
  -9  24   6        330.64        288.49        28.59 o
  -8  24   6         55.53         37.13        27.66 o
  -7  24   6         16.57         -0.48         9.98 o
  -6  24   6          0.22          5.24        11.24 o
  -5  24   6        720.31        693.00        33.11 o
  -4  24   6       4764.21       4525.55       162.82 o
  -3  24   6       1422.77       1344.83        58.75 o
  -2  24   6         84.12         96.34        16.63 o
  -1  24   6       1280.62       1347.47        43.50 o
   0  24   6        401.11        383.32        23.58 o
   1  24   6        383.73        499.78        29.93 o
   2  24   6         98.88        201.51        47.87 o
   3  24   6        374.38        365.00        50.72 o
   4  24   6       2705.85       2591.77        54.34 o
   5  24   6         11.73          6.98        11.85 o
   6  24   6       1894.18       2020.93        59.13 o
   7  24   6       1689.95       1813.90        76.27 o
   8  24   6        370.93        358.34        33.69 o
   9  24   6        534.85        448.41        29.44 o
  10  24   6          6.90          3.47         9.58 o
  11  24   6        404.37        390.33        24.23 o
 -12  25   6        633.56        874.80        54.96 o
 -11  25   6        437.36        408.94        27.54 o
 -10  25   6          8.44         23.17        15.67 o
  -9  25   6        312.22        227.35        26.44 o
  -8  25   6       5385.98       5032.15       143.68 o
  -7  25   6        683.25        677.44        37.58 o
  -6  25   6       3022.87       2972.44        78.03 o
  -5  25   6        516.11        458.08        30.66 o
  -4  25   6      13100.13      12691.35       119.90 o
  -3  25   6       1004.06       1049.60        52.38 o
  -2  25   6       2873.68       2656.59        82.09 o
  -1  25   6        324.29        294.79        21.55 o
   0  25   6       5993.38       6102.98       119.95 o
   1  25   6       5562.78       5742.79       115.01 o
   2  25   6       3846.25       3346.71       113.85 o
   3  25   6       1163.83       1075.63       130.95 o
   4  25   6       8149.63       8518.65       110.90 o
   5  25   6          0.28         -4.48         9.82 o
   6  25   6       8029.16       7945.44       130.83 o
   7  25   6        719.50        707.67        45.39 o
   8  25   6       1253.56       1223.10        58.95 o
   9  25   6        672.56        723.57        36.67 o
  10  25   6         13.26          8.31         9.31 o
  11  25   6        109.11        104.14        13.84 o
 -11  26   6         28.89         44.32        10.65 o
 -10  26   6        337.90        349.43        28.16 o
  -9  26   6        103.96        120.31        25.18 o
  -8  26   6        174.51        155.80        21.50 o
  -7  26   6          2.00          4.72        10.49 o
  -6  26   6       2021.87       1983.03        64.76 o
  -5  26   6        313.70        314.35        26.52 o
  -4  26   6       3807.81       3530.36        84.32 o
  -3  26   6         90.67         71.13        16.85 o
  -2  26   6        114.42        100.38        18.12 o
  -1  26   6         83.40         74.69        15.56 o
   0  26   6         16.25          9.81         8.89 o
   1  26   6        813.98        759.18        33.38 o
   2  26   6       3249.62       3058.79       110.29 o
   3  26   6       1159.89       1207.83        40.43 o
   4  26   6        554.55        538.22        34.01 o
   5  26   6        179.18        154.94        16.92 o
   6  26   6        620.63        579.93        36.11 o
   7  26   6        195.13        215.35        25.38 o
   8  26   6        235.45        224.80        27.19 o
   9  26   6        405.09        400.45        32.51 o
  10  26   6        197.28        218.01        20.96 o
  11  26   6          4.31         -8.24         8.24 o
 -11  27   6        205.05        180.15        17.22 o
 -10  27   6          6.76          0.70        10.16 o
  -9  27   6          3.38          8.54        14.27 o
  -8  27   6        308.78        277.91        38.03 o
  -7  27   6         65.79         52.06        14.39 o
  -6  27   6        305.01        318.50        26.66 o
  -5  27   6          0.00         11.19        10.37 o
  -4  27   6        963.33        948.62        44.44 o
  -3  27   6       3340.56       3188.22        79.67 o
  -2  27   6        378.49        351.75        22.01 o
  -1  27   6         61.20         48.96        11.45 o
   0  27   6          2.22         16.77         8.69 o
   1  27   6          4.16          5.98         8.78 o
   2  27   6        346.71        316.59        23.50 o
   3  27   6        640.39        604.74        36.17 o
   4  27   6        131.15         99.57        14.62 o
   5  27   6         40.31         44.85        11.79 o
   6  27   6        497.48        468.61        38.16 o
   7  27   6        264.24        296.13        30.24 o
   8  27   6        200.17        203.58        25.74 o
   9  27   6        224.93        216.80        23.24 o
  10  27   6         37.86         49.00        11.48 o
  11  27   6          0.13        -10.64        10.64 o
 -11  28   6         15.65         28.89         8.15 o
 -10  28   6        221.05        225.95        21.43 o
  -9  28   6        420.00        437.14        87.24 o
  -8  28   6         27.66         48.82        15.48 o
  -7  28   6        278.51        284.96        29.49 o
  -6  28   6        541.90        537.38        34.60 o
  -5  28   6        112.25         63.38        16.31 o
  -4  28   6        167.63        149.46        18.73 o
  -3  28   6       3188.19       3087.94        71.44 o
  -2  28   6        244.10        222.87        21.79 o
  -1  28   6          0.45         -6.24         6.24 o
   0  28   6        372.75        371.80        18.36 o
   1  28   6        645.71        541.87        29.76 o
   2  28   6       1523.02       1543.07        65.13 o
   3  28   6        433.19        424.39        30.93 o
   4  28   6        595.27        522.53        34.18 o
   5  28   6         13.56         12.68        10.66 o
   6  28   6         41.41         29.78        14.73 o
   7  28   6          4.71        -11.18        14.41 o
   8  28   6          5.17         21.93        13.98 o
   9  28   6          0.00         10.73        15.95 o
  10  28   6        322.18        298.05        20.20 o
 -11  29   6         23.03         32.80        15.04 o
 -10  29   6         42.74         45.09        11.65 o
  -9  29   6       1409.30       1258.64        63.89 o
  -8  29   6       2236.43       2331.86        65.43 o
  -7  29   6        833.40        776.75        46.40 o
  -6  29   6         27.23         20.08        18.45 o
  -5  29   6          2.24         10.44        12.03 o
  -4  29   6        219.45        239.04        23.33 o
  -3  29   6         81.19         72.23        16.64 o
  -2  29   6          5.17          1.95        10.31 o
  -1  29   6       1051.49        897.85        43.30 o
   0  29   6       4630.55       4586.66       141.62 o
   1  29   6         40.92         50.97        19.96 o
   2  29   6          8.25         32.18        15.69 o
   3  29   6        529.03        468.17        32.97 o
   4  29   6         90.89         40.81        10.94 o
   5  29   6        259.71        179.81        21.33 o
   6  29   6        968.82        918.85        52.10 o
   7  29   6         73.57         77.74        16.35 o
   8  29   6       2254.68       2169.18        73.05 o
   9  29   6        165.01        187.20        20.98 o
  10  29   6          0.48         11.77        10.95 o
 -10  30   6        863.27        873.97        38.20 o
  -9  30   6        408.80        430.11        37.64 o
  -8  30   6       6505.63       6492.98       106.58 o
  -7  30   6       1118.75       1062.96        53.57 o
  -6  30   6       1497.03       1465.27        55.92 o
  -5  30   6       1109.13       1158.24        50.68 o
  -4  30   6       2949.29       2838.46        78.90 o
  -3  30   6       8571.07       7608.72       166.65 o
  -2  30   6       2843.27       2995.39        97.76 o
  -1  30   6          5.83          2.10        11.37 o
   0  30   6          1.99         37.54        14.06 o
   1  30   6       2300.38       2286.00        99.79 o
   2  30   6        907.29        714.74        56.39 o
   3  30   6        775.26        783.41        41.83 o
   4  30   6        174.77        114.45        16.32 o
   5  30   6        621.83        545.69        34.74 o
   6  30   6        263.09        252.67        28.65 o
   7  30   6       3430.66       3533.18        90.11 o
   8  30   6       1578.11       1635.17        61.35 o
   9  30   6        427.41        483.30        26.38 o
  10  30   6        153.87        159.54        19.01 o
 -10  31   6        342.52        377.85        23.41 o
  -9  31   6         77.59         79.24        20.12 o
  -8  31   6        701.63        672.97        34.85 o
  -7  31   6         74.58         55.43        13.59 o
  -6  31   6        215.72        217.51        22.32 o
  -5  31   6        331.57        303.79        31.25 o
  -4  31   6        324.35        362.21        29.70 o
  -3  31   6         41.06         40.52        10.18 o
  -2  31   6          0.00          7.44         9.30 o
  -1  31   6         38.78         53.24        12.44 o
   0  31   6        891.48        915.74        44.65 o
   1  31   6        179.98        135.73        24.95 o
   2  31   6         34.82         22.78        14.37 o
   3  31   6        457.45        448.30        36.94 o
   4  31   6        235.11        251.73        23.99 o
   5  31   6        566.49        512.53        33.49 o
   6  31   6       2267.93       2425.55        81.59 o
   7  31   6       1165.11       1144.16        45.75 o
   8  31   6         63.33         53.59        13.42 o
   9  31   6         13.06         20.83        11.13 o
  10  31   6        323.53        281.79        22.52 o
 -10  32   6         66.93         63.13        14.32 o
  -9  32   6        257.44        306.69        25.19 o
  -8  32   6         39.53         44.53        11.19 o
  -7  32   6        305.70        304.26        24.64 o
  -6  32   6       1507.95       1586.14        56.57 o
  -5  32   6        537.20        503.28        51.82 o
  -4  32   6       1364.21       1327.48        62.90 o
  -3  32   6          4.31         11.10         9.88 o
  -2  32   6        258.05        264.85        25.14 o
  -1  32   6        285.11        240.77        23.40 o
   0  32   6        274.40        256.90        28.54 o
   1  32   6         70.50        102.21        22.58 o
   2  32   6        253.47        257.13        40.07 o
   3  32   6         26.80         27.67        13.64 o
   4  32   6        285.19        282.71        25.09 o
   5  32   6        137.02        125.56        14.56 o
   6  32   6        568.90        560.10        34.42 o
   7  32   6         52.58         56.21        11.73 o
   8  32   6        363.31        391.44        28.93 o
   9  32   6        709.91        674.59        32.37 o
 -10  33   6         13.48         11.99        11.13 o
  -9  33   6        541.64        616.26        32.17 o
  -8  33   6         20.13         38.88        13.08 o
  -7  33   6         10.03         22.56        10.81 o
  -6  33   6        285.09        271.39        24.08 o
  -5  33   6          2.36        -13.02        13.02 o
  -4  33   6       2266.21       2353.06        82.03 o
  -3  33   6        660.54        679.93        38.83 o
  -2  33   6        102.53         92.00        17.89 o
  -1  33   6         87.20        104.97        14.72 o
   0  33   6          3.99         -3.72        12.91 o
   1  33   6        152.99        138.77        27.43 o
   2  33   6        100.06         94.14        25.39 o
   3  33   6         63.19        102.61        19.42 o
   4  33   6         30.06         25.60        16.18 o
   5  33   6        232.04        236.67        22.25 o
   6  33   6        570.76        593.06        38.39 o
   7  33   6          5.38          8.99         8.84 o
   8  33   6       1471.28       1470.69        72.05 o
   9  33   6          0.67         -6.48         6.88 o
  -9  34   6        157.81        155.61        16.28 o
  -8  34   6       2745.81       2753.16        70.55 o
  -7  34   6        144.40        126.00        15.34 o
  -6  34   6          0.75         -4.78        10.29 o
  -5  34   6          1.98          2.46        12.22 o
  -4  34   6       1717.54       1786.03        71.93 o
  -3  34   6        704.69        698.06        44.99 o
  -2  34   6          1.36         -7.01        16.69 o
  -1  34   6       3866.54       3809.05        89.79 o
   0  34   6        972.93        790.19        48.02 o
   1  34   6         10.07         13.02        17.10 o
   2  34   6       1012.20        957.05        65.78 o
   3  34   6        500.76        477.41        37.11 o
   4  34   6       1118.25       1142.67        56.00 o
   5  34   6         93.33         89.65        12.54 o
   6  34   6       1170.11       1145.95        44.36 o
   7  34   6        477.21        459.11        26.46 o
   8  34   6        200.75        208.89        19.69 o
   9  34   6        204.07        185.99        27.09 o
  -9  35   6        490.52        582.35        26.91 o
  -8  35   6         27.92         20.03        11.95 o
  -7  35   6       1306.46       1425.95        46.81 o
  -6  35   6         12.76         12.54        10.63 o
  -5  35   6         73.62         44.87        14.51 o
  -4  35   6         21.89         -7.22        14.97 o
  -3  35   6       2547.81       2256.04        79.26 o
  -2  35   6       2450.65       2553.92        86.58 o
  -1  35   6       5684.62       5422.67       189.39 o
   0  35   6        370.39        388.38        33.71 o
   1  35   6       6217.01       5978.94       127.89 o
   2  35   6        377.97        372.59        40.19 o
   3  35   6        570.12        584.95        41.05 o
   4  35   6          9.31         14.42        11.34 o
   5  35   6          2.66         11.17        18.91 o
   6  35   6         78.49        130.26        16.76 o
   7  35   6        215.14        254.22        19.04 o
   8  35   6        850.64        907.50        44.54 o
  -8  36   6        328.30        338.31        23.14 o
  -7  36   6        583.26        703.22        31.95 o
  -6  36   6         29.68         35.72        10.82 o
  -5  36   6         57.28         53.44        15.19 o
  -4  36   6         87.12        111.37        22.68 o
  -3  36   6        674.06        620.81        41.58 o
  -2  36   6          1.62         15.27        16.00 o
  -1  36   6        704.09        744.48        45.09 o
   0  36   6        472.47        449.09        35.63 o
   1  36   6        123.28        109.02        27.52 o
   2  36   6        643.60        540.49        48.51 o
   3  36   6        143.85        154.06        21.50 o
   4  36   6         71.11         79.35        12.85 o
   5  36   6        299.63        288.84        22.37 o
   6  36   6          5.66          1.64         8.43 o
   7  36   6        248.49        231.86        20.52 o
   8  36   6        349.70        334.50        25.70 o
  -8  37   6         16.38          8.29         6.76 o
  -7  37   6        192.31        190.59        17.01 o
  -6  37   6          3.55         15.91        10.91 o
  -5  37   6        369.95        365.34        30.38 o
  -4  37   6         88.85        111.69        25.58 o
  -3  37   6       2389.99       2471.14        80.09 o
  -2  37   6         36.86         51.89        15.28 o
  -1  37   6        235.18        206.45        24.36 o
   0  37   6          0.20          0.25        12.65 o
   1  37   6          7.40        -19.82        19.82 o
   2  37   6          8.25          2.05        20.76 o
   3  37   6        198.33        223.92        25.16 o
   4  37   6        272.21        252.65        22.51 o
   5  37   6        113.54        104.09        12.58 o
   6  37   6          2.90        -10.94        10.94 o
   7  37   6        304.07        357.05        18.97 o
  -8  38   6          0.43          0.89        11.71 o
  -7  38   6        487.92        557.79        29.40 o
  -6  38   6         22.59         23.54         9.67 o
  -5  38   6        186.21        162.08        21.37 o
  -4  38   6        319.57        284.27        33.75 o
  -3  38   6          1.92          7.66        14.71 o
  -2  38   6         11.59         10.49        13.90 o
  -1  38   6        183.20        170.58        22.36 o
   0  38   6         14.26         10.53        12.46 o
   1  38   6        151.38        171.71        27.40 o
   2  38   6         46.58         34.82        16.31 o
   3  38   6         24.46          7.44        25.29 o
   4  38   6         32.50         50.21        12.40 o
   5  38   6        111.50         93.59        20.02 o
   6  38   6          2.08         10.88         9.05 o
   7  38   6        496.28        436.15        42.81 o
  -7  39   6        585.62        659.07        36.66 o
  -6  39   6         35.45         35.08         8.06 o
  -5  39   6         16.43          3.46        10.50 o
  -4  39   6          5.99          7.10        11.06 o
  -3  39   6        512.80        546.89        37.04 o
  -2  39   6        418.71        412.74        49.20 o
  -1  39   6        839.03        888.94        45.43 o
   0  39   6       1092.72       1093.47        50.85 o
   1  39   6        902.95        851.28        56.54 o
   2  39   6         21.68         22.40        14.92 o
   3  39   6        162.31        205.08        28.53 o
   4  39   6        269.96        197.11        17.95 o
   5  39   6          1.71         23.26        10.44 o
   6  39   6       1357.00       1590.60        57.93 o
  -6  40   6          5.09         -9.51         9.51 o
  -5  40   6       2208.03       2381.24        64.86 o
  -4  40   6       4201.84       4468.45        92.55 o
  -3  40   6          3.92          3.41        14.98 o
  -2  40   6        698.48        794.97        58.78 o
  -1  40   6        345.44        323.22        26.52 o
   0  40   6         60.28         31.92        16.16 o
   1  40   6        331.32        339.55        36.00 o
   2  40   6         40.25         40.49        24.62 o
   3  40   6        706.77        748.29        40.04 o
   4  40   6        308.40        263.59        19.37 o
   5  40   6         24.43         12.35        17.49 o
   6  40   6        591.77        910.36        56.43 o
  -6  41   6         32.80         21.68        14.87 o
  -5  41   6        135.55        160.24        17.24 o
  -4  41   6       1144.00       1155.45        60.05 o
  -3  41   6          1.41         20.11        10.59 o
  -2  41   6        238.34        286.12        30.36 o
  -1  41   6         10.30         -8.86        11.49 o
   0  41   6        136.01        140.37        34.53 o
   1  41   6         70.13         46.65        15.75 o
   2  41   6         77.90         80.56        17.78 o
   3  41   6          0.81         -1.77         8.08 o
   4  41   6        138.15        118.87        18.93 o
   5  41   6        744.22        917.87        61.67 o
  -5  42   6         16.15         37.35        10.92 o
  -4  42   6        109.83         96.06        13.24 o
  -3  42   6          3.69          2.30         8.70 o
  -2  42   6        570.56        586.82        33.06 o
  -1  42   6          8.07          7.23        26.72 o
   0  42   6        212.81        218.87        25.76 o
   1  42   6        216.17        203.86        25.41 o
   2  42   6        526.64        526.71        27.34 o
   3  42   6         34.01         13.07         7.86 o
   4  42   6        183.96        228.82        22.05 o
   5  42   6        202.51        230.44        29.82 o
  -4  43   6         18.32         28.23        11.47 o
  -3  43   6          3.49         12.67        11.05 o
  -2  43   6          7.39          6.06        10.05 o
  -1  43   6          2.11         -1.50        12.09 o
   0  43   6          2.05          6.37         8.52 o
   1  43   6        153.26        151.07        17.59 o
   2  43   6        287.00        285.14        18.88 o
   3  43   6          5.41         -0.41         7.75 o
   4  43   6         40.70         56.25        18.68 o
  -3  44   6       1080.58       1285.63        47.92 o
  -2  44   6         52.44         54.98        13.90 o
  -1  44   6        657.20        794.63        55.91 o
   0  44   6       1140.45       1231.70        54.49 o
   1  44   6         63.63         43.67         9.56 o
   2  44   6        562.70        720.21        26.94 o
   3  44   6        481.75        502.99        43.26 o
  -2  45   6       3110.58       2857.88        99.16 o
  -1  45   6        691.86        808.72        32.65 o
   0  45   6       1048.28       1072.40        37.85 o
   1  45   6         67.23         47.23         9.64 o
 -13   0   7       9213.21       9199.94       187.42 o
 -11   0   7       1977.00       1842.96        83.32 o
  -9   0   7      20285.51      18335.56       313.01 o
  -7   0   7       4316.79       4722.80       189.30 o
  -5   0   7       3584.58       3165.61        72.59 o
  -3   0   7      21735.76      22753.82       172.74 o
  -1   0   7      25803.22      23951.52       252.58 o
   1   0   7       3542.83       3982.92       297.80 o
   3   0   7         40.77         16.35        10.99 o
   5   0   7        739.95        918.52        54.04 o
   7   0   7        486.35        491.10        43.50 o
   9   0   7       1792.72       1903.79        90.61 o
  11   0   7        632.06        707.08        69.67 o
  13   0   7       2511.38       2674.81       473.77 o
 -14   1   7        256.36        553.93       126.80 o
 -13   1   7         79.78       3314.19       660.71 o
 -12   1   7       1608.75       1573.06        53.75 o
 -11   1   7          6.75         -2.83        13.79 o
 -10   1   7         56.53         58.11         9.34 o
  -9   1   7       3219.56       2856.11        55.91 o
  -8   1   7         97.98         92.51        13.63 o
  -7   1   7       1496.55       1560.01        51.51 o
  -6   1   7         11.77         38.45         9.75 o
  -5   1   7       8067.60       8665.11        84.46 o
  -4   1   7       1897.65       2029.33        37.89 o
  -3   1   7       7270.62       7588.63        59.39 o
  -2   1   7        467.59        464.50        15.02 o
  -1   1   7      32856.59      32316.46       339.33 o
   0   1   7         18.83         50.81        14.05 o
   1   1   7       7680.47       7770.82       100.17 o
   2   1   7          1.49         13.74         8.17 o
   3   1   7      13001.86      13221.15       145.87 o
   4   1   7        264.45        281.28        20.63 o
   5   1   7       3313.33       3367.61        72.12 o
   6   1   7       1849.48       1967.07        57.74 o
   7   1   7       7257.10       7385.57       115.28 o
   8   1   7        301.85        382.07        28.45 o
   9   1   7        334.57        314.84        27.44 o
  10   1   7         25.04         23.35        15.00 o
  11   1   7        332.16        311.85        23.32 o
  12   1   7        120.30         75.05        12.69 o
  13   1   7       1140.01       1093.81        87.34 o
 -14   2   7         29.14        338.24       203.54 o
 -13   2   7          0.07         57.33        24.92 o
 -12   2   7         40.38         36.77        21.56 o
 -11   2   7        198.92        202.11        20.62 o
 -10   2   7         38.47         35.17        10.21 o
  -9   2   7        508.37        455.50        22.48 o
  -8   2   7        718.09        699.67        36.43 o
  -7   2   7        373.59        377.95        25.86 o
  -6   2   7         68.51         63.77        11.24 o
  -5   2   7        358.64        363.33        17.93 o
  -4   2   7         74.04         66.52         7.89 o
  -3   2   7          0.77          2.11         5.33 o
  -2   2   7        830.60        917.05        21.00 o
  -1   2   7       3020.43       3153.52        60.35 o
   0   2   7       3082.21       3117.34        45.02 o
   1   2   7       1107.19        994.71        36.48 o
   2   2   7        428.51        412.60        22.23 o
   3   2   7        163.11        170.93        16.15 o
   4   2   7         22.40         22.12         9.31 o
   5   2   7        138.70        124.85        14.48 o
   6   2   7         86.06        102.07        14.08 o
   7   2   7       1403.34       1366.48        49.64 o
   8   2   7          2.93         -0.64         9.79 o
   9   2   7         67.19         34.08        11.96 o
  10   2   7          2.95         -2.23        10.38 o
  11   2   7         84.34         72.91        14.66 o
  12   2   7         53.03         53.42        10.76 o
  13   2   7          9.07         27.43        13.07 o
 -13   3   7        195.05        227.44        27.21 o
 -12   3   7         48.85          9.74        15.16 o
 -11   3   7        130.67        124.12        22.66 o
 -10   3   7          6.27          5.22        11.23 o
  -9   3   7        455.50        463.62        22.86 o
  -8   3   7        117.27         97.78        14.23 o
  -7   3   7        150.30        154.09        18.62 o
  -6   3   7        455.11        386.67        24.58 o
  -5   3   7       1155.96       1198.52        31.68 o
  -4   3   7        794.58        737.39        23.25 o
  -3   3   7        494.26        576.38        18.49 o
  -2   3   7        143.90         96.06         7.29 o
  -1   3   7       6424.99       6551.52        84.80 o
   0   3   7       1710.43       1703.12        33.85 o
   1   3   7       8013.01       8591.65       131.79 o
   2   3   7       4263.60       4201.97        89.06 o
   3   3   7        416.44        447.63        24.01 o
   4   3   7        263.06        263.19        19.64 o
   5   3   7        588.79        697.96        33.42 o
   6   3   7          8.55          8.12         9.59 o
   7   3   7        500.33        530.28        31.34 o
   8   3   7          5.72          2.07         9.91 o
   9   3   7         81.17        100.94        18.98 o
  10   3   7        437.77        459.40        36.94 o
  11   3   7        273.64        250.41        21.90 o
  12   3   7          1.60          4.71         9.58 o
  13   3   7         65.33         91.36        18.43 o
 -13   4   7        177.48        295.16        34.24 o
 -12   4   7        974.25       1104.52        52.77 o
 -11   4   7        793.42        794.58        38.96 o
 -10   4   7       5788.68       5486.14        98.67 o
  -9   4   7        668.97        655.16        27.03 o
  -8   4   7       2989.39       2745.63        72.20 o
  -7   4   7       7036.39       6986.17       108.95 o
  -6   4   7       1276.85       1119.34        40.81 o
  -5   4   7       5307.48       5573.82        75.39 o
  -4   4   7      17839.51      17948.27       143.63 o
  -3   4   7       2400.27       2829.74        40.37 o
  -2   4   7        543.74        612.04        16.51 o
  -1   4   7       1829.46       1809.44        39.01 o
   0   4   7        216.92        375.68        61.53 o
   1   4   7      21172.29      22482.86       196.14 o
   2   4   7       7791.00       8069.40       133.19 o
   3   4   7       5645.66       5641.01        95.89 o
   4   4   7         15.50         16.38         9.38 o
   5   4   7       9710.19       9568.92       122.38 o
   6   4   7        311.68        346.90        24.70 o
   7   4   7       1389.35       1665.24        55.08 o
   8   4   7        133.34        122.61        17.98 o
   9   4   7        274.80        319.12        31.94 o
  10   4   7       1822.23       1806.92        99.94 o
  11   4   7        142.17         91.40        17.38 o
  12   4   7         10.60         26.45        14.06 o
  13   4   7        521.91        518.37        25.75 o
 -14   5   7        104.70        747.81       467.58 o
 -13   5   7        919.68        996.10        61.43 o
 -12   5   7        256.17        389.08        32.46 o
 -11   5   7         44.65         78.32        21.34 o
 -10   5   7       2392.89       2080.15        71.46 o
  -9   5   7       8149.96       7761.08       108.66 o
  -8   5   7       4405.01       4414.17        91.80 o
  -7   5   7        544.86        577.56        31.95 o
  -6   5   7          6.17          9.84         8.75 o
  -5   5   7       2786.07       3049.97        56.27 o
  -4   5   7      33817.51      36065.84       245.60 o
  -3   5   7          3.58         37.14         6.76 o
  -2   5   7        582.63        449.72        13.50 o
  -1   5   7      16923.31      17458.36       142.85 o
   0   5   7       2574.03       2700.26        43.30 o
   1   5   7        945.86       1214.13        37.47 o
   2   5   7       7085.52       7170.27       104.95 o
   3   5   7        260.22        372.44        27.83 o
   4   5   7       5754.13       5292.37       111.81 o
   5   5   7       8206.77       8228.01       113.29 o
   6   5   7       3455.13       3579.53        85.34 o
   7   5   7       2638.09       2845.21        72.29 o
   8   5   7       1980.60       2133.18        65.50 o
   9   5   7       1256.28       1322.84        58.36 o
  10   5   7       5933.37       5910.33       126.36 o
  11   5   7          2.88         -4.21        13.03 o
  12   5   7        124.90        193.23        20.14 o
  13   5   7        108.97        193.14        35.28 o
 -14   6   7        191.19        862.88       509.41 o
 -13   6   7        162.95        208.46        30.54 o
 -12   6   7         65.93         31.18        14.10 o
 -11   6   7        150.28        179.76        21.34 o
 -10   6   7          5.86          1.62        12.22 o
  -9   6   7       6709.31       6165.56        89.46 o
  -8   6   7       1786.31       1596.91        55.39 o
  -7   6   7        482.95        481.97        29.55 o
  -6   6   7       2719.28       2392.54        64.70 o
  -5   6   7        279.69        274.14        22.40 o
  -4   6   7      12782.35      12970.24       182.50 o
  -3   6   7         23.49         12.29         5.06 o
  -2   6   7          3.26         38.68         8.91 o
  -1   6   7       2779.23       2985.47        50.27 o
   0   6   7        245.08        338.06        17.34 o
   1   6   7       8932.37       9867.97       123.65 o
   2   6   7       1108.97       1064.98        40.84 o
   3   6   7      14078.16      14923.66       222.00 o
   4   6   7         14.78         18.03        10.79 o
   5   6   7        947.74        864.27        37.16 o
   6   6   7        242.87        242.88        24.22 o
   7   6   7         15.28         26.79        11.36 o
   8   6   7        635.61        702.72        38.34 o
   9   6   7       3522.01       3606.63       113.33 o
  10   6   7        182.74        193.98        19.18 o
  11   6   7         16.25          7.35        11.95 o
  12   6   7        893.44        836.91        39.49 o
  13   6   7        178.90        174.50        15.27 o
 -14   7   7        229.50        279.89        31.51 o
 -13   7   7        134.93        206.03        24.75 o
 -12   7   7        140.97        149.30        19.27 o
 -11   7   7         82.22        110.75        23.47 o
 -10   7   7          5.95         -2.34         8.86 o
  -9   7   7       1279.26       1194.90        39.58 o
  -8   7   7        116.11        116.79        23.71 o
  -7   7   7        461.12        474.22        29.18 o
  -6   7   7         92.96         79.68        11.96 o
  -5   7   7         36.05         33.84         8.85 o
  -4   7   7       1825.92       1875.93        37.13 o
  -3   7   7        197.94        188.75        11.17 o
  -2   7   7        581.58        637.78        16.51 o
  -1   7   7        460.61        502.00        21.61 o
   0   7   7       1823.60       1819.74        64.03 o
   1   7   7       1572.69       1596.13        46.75 o
   2   7   7       1314.78       1354.23        46.11 o
   3   7   7        302.09        373.02        27.27 o
   4   7   7         57.61         57.78        12.78 o
   5   7   7        334.59        371.92        28.90 o
   6   7   7        550.92        544.90        35.88 o
   7   7   7          9.35         -1.40        12.10 o
   8   7   7         85.39         69.34        26.00 o
   9   7   7       2376.18       2339.37        69.69 o
  10   7   7          1.05          3.08         9.50 o
  11   7   7        157.68        167.71        27.54 o
  12   7   7         40.82         54.46        13.25 o
  13   7   7         10.41         28.27        10.70 o
 -13   8   7         94.70        144.32        20.38 o
 -12   8   7         51.84         43.17        19.81 o
 -11   8   7         71.89         71.16        14.75 o
 -10   8   7         50.04         53.54        11.70 o
  -9   8   7        113.77         62.44         9.69 o
  -8   8   7         63.67         56.65        12.74 o
  -7   8   7         53.70         68.29        12.05 o
  -6   8   7          4.57          9.97         8.31 o
  -5   8   7         20.73          6.27        10.37 o
  -4   8   7         18.17         22.10         5.80 o
  -3   8   7        892.36        858.63        23.04 o
  -2   8   7        877.83        891.49        19.49 o
  -1   8   7        953.97        921.34        29.43 o
   0   8   7        559.51        656.68        29.65 o
   1   8   7       1314.24       1325.27        43.04 o
   2   8   7       1424.92       1568.62        54.35 o
   3   8   7       1155.84       1264.73        47.92 o
   4   8   7        388.77        337.44        26.71 o
   5   8   7       1117.57       1132.31        50.35 o
   6   8   7       2189.98       2241.08       113.65 o
   7   8   7        355.16        365.28        38.19 o
   8   8   7        271.09        264.38        23.79 o
   9   8   7          0.19          2.73        13.75 o
  10   8   7          3.85          6.28         8.79 o
  11   8   7        293.18        296.70        28.28 o
  12   8   7        636.80        625.42        41.64 o
  13   8   7        962.55        974.31       109.22 o
 -13   9   7         25.07         72.04        17.68 o
 -12   9   7         56.84         33.47        12.81 o
 -11   9   7        575.47        567.41        39.04 o
 -10   9   7        158.16        210.64        19.12 o
  -9   9   7        518.29        411.85        21.65 o
  -8   9   7       1152.59       1065.00        36.94 o
[truncated: 429,291 more chars]
